# Supplementary material for: Mediating factors explain anxiety experienced by women with obesity during the Covid-19 pandemic
Source: PLoS One. 2023 Dec 20;18(12):e0295034. doi: 10.1371/journal.pone.0295034 (PMC10732381; doi:10.1371/journal.pone.0295034)
Supplement: S1 Data — (XLS) [file pone.0295034.s002.xls]

## Sheet: ReadMe
Variable Name
Age	in years
BMI	Weight (kg) / Height^2 (m)
Weight Status	UW	Underweight
	NW	Normal Weight
	OW	OverWeight
	O1	Obesity Class 1
	O2	Obesity Class 2
	O3	Obesity Class 3
Surgery	Bariatric surgery (yes or no)
Commorbidities	Yes or No
Subjective Health	1 item scale	(1 to 7)
STAI-Y	Continuous Variable
Objet Valuation	Computed Continuous Variable	MEAN(OV_02,OV_04)
Personal Identification	Computed Continuous Variable	MEAN(PI_01_Inv,PI_04)
Subjective Knowledge	Computed Continuous Variable	MEAN(SK_04,SK_05,SK_08,SK_09)
Level of Practice Transportation	Computed Continuous Variable	MEAN(LoP_01,LoP_02)
Level of Practice Prophylaxis	Computed Continuous Variable	MEAN(LoP_12,LoP_14)
Confidence in Government	Computed Continuous Variable	MEAN(Cgov_01, Cgov_02_Inv, Cgov_03_Inv, Cgov_04_Inv, Cgov_05_Inv, Cgov_07, Cgov_08, Cgov_10_Inv)
Change in Reported Practices	Computed Continuous Variable	MEAN(CRP_01,CRP_02,CRP_03,CRP_07,CRP_08,CRP_09,CRP_10)
_inv	inversed item
OV_##	Object Valuation Items (05 items)
PI_##	Personal Identification items (05 items)
PCA_##	Perceveid Capacity for Action items (05 items)
SK_##	Subjective Knowledge items (10 items)
LoP_##	Level of Practice items (15 items)
Cgov_##	Confidence in Government items (10 items)
CRP_##	Change in Reported Practices items (10 items)

## Sheet: DATA
ID	Age	BMI	Weight Status	Surgery	Commorbidities	Subjective Health	STAI_Y	Object Valuation	Personal Identification	Subjective Knowledge	Level of Practice Transportation	Level of Practice Prophylaxis	Confidence in Government	Change in Reported Practices	OV_01_inv	OV_01	OV_02	OV_03_Inv	OV_03	OV_04	OV_05	PI_01_Inv	PI_01	PI_02_Inv	PI_02	PI_03	PI_04	PI_05	PCA_01	PCA_02	PCA_03	PCA_04_Inv	PCA_04	PCA_05	SK_01_Inv	SK_01	SK_02_Inv	SK_02	SK_03	SK_04	SK_05	SK_06_Inv	SK_06	SK_07_Inv	SK_07	SK_08	SK_09	SK_10_Inv	SK_10
1	78	12.37	UW	No	No	6	41	7	7	5.25	4	7	4.75	1.28571	7	1	7	7	1	7	7	7	1	7	1	7	7	7	4	4	7	7	1	4	3	5	2	6	6	5	4	4	4	3	5	7	5	1	7
2	19	15.78	UW	No	No	3	40	6	4	3	4	6	4.375	3.71429	6	2	6	7	1	6	6	4	4	7	1	6	4	7	7	7	5	7	1	6	2	6	7	1	6	5	5	2	6	4	4	1	1	5	3
3	20	16.77	UW	No	Yes	3	59	1	1.5	1	1	2.5	2.875	3.14286	1	7	1	7	1	1	7	1	7	7	1	1	2	7	3	5	1	7	1	7	7	1	7	1	5	1	1	7	1	7	1	1	1	7	1
4	27	16.82	UW	No	No	6	66	5	1.5	5	2.5	5.5	5.5	3.28571	6	2	6	7	1	4	6	1	7	7	1	6	2	7	5	7	7	6	2	7	2	6	4	4	5	6	5	2	6	4	4	4	5	6	2
5	45	17.09	UW	No	No	6	26	7	6.5	5.5	7	7	4.25	2.71429	7	1	7	7	1	7	7	7	1	7	1	7	6	7	7	7	7	5	3	7	7	1	5	3	6	4	6	7	1	7	1	6	6	7	1
6	24	17.19	UW	No	No	4	65	7	1	1.5	3	4	5.375	3.14286	7	1	7	1	7	7	7	1	7	7	1	7	1	7	5	7	5	5	3	5	2	6	3	5	5	1	1	6	2	4	4	2	2	1	7
7	21	17.26	UW	No	No	6	36	3.5	1.5	1.25	4.5	3	4.75	3.85714	3	5	5	4	4	2	7	1	7	5	3	3	2	5	7	6	5	6	2	5	6	2	6	2	4	1	2	6	2	5	3	1	1	2	6
8	45	17.29	UW	No	No	6	24	7	6	5.75	7	7	3.875	2.71429	7	1	7	7	1	7	7	6	2	6	2	7	6	7	7	7	7	6	2	7	6	2	5	3	6	4	7	6	2	6	2	6	6	6	2
9	48	17.36	UW	No	No	6	64	4	4	6	4.5	4	4	2.71429	1	7	1	7	1	7	6	7	1	6	2	1	1	6	2	6	7	7	1	1	6	2	6	2	4	7	5	5	3	6	2	6	6	6	2
10	66	17.63	UW	No	No	5	61	6	7	1	4	7	6.625	2.28571	7	1	5	7	1	7	7	7	1	1	7	1	7	7	7	7	7	7	1	7	1	7	7	1	7	1	1	7	1	4	4	1	1	7	1
11	23	17.65	UW	No	No	6	58	5	2	4.75	1	1	5.125	4.42857	7	1	5	2	6	5	7	3	5	6	2	3	1	1	1	2	1	7	1	3	7	1	7	1	4	6	4	7	1	7	1	4	5	4	4
12	38	17.67	UW	No	No	6	23	4.5	1	4.75	7	7	4.25	4.42857	2	6	5	7	1	4	7	1	7	7	1	2	1	7	7	7	7	7	1	7	7	1	6	2	7	5	5	7	1	3	5	5	4	4	4
13	44	17.72	UW	No	No	6	38	4	2	3.75	4	4	5.5	2.14286	2	6	4	6	2	4	6	2	6	6	2	4	2	7	6	3	6	7	1	6	5	3	6	2	6	3	4	6	2	3	5	4	4	4	4
14	47	17.72	UW	No	No	6	63	7	1	6	4.5	4	4.125	2.57143	7	1	7	7	1	7	6	1	7	7	1	7	1	6	1	2	1	6	2	1	6	2	6	2	4	7	5	5	3	6	2	6	6	6	2
15	21	17.97	UW	No	No	6	39	3.5	2	2.75	7	6	4	2.85714	5	3	4	7	1	3	7	2	6	7	1	3	2	7	1	5	6	6	2	6	5	3	6	2	6	3	4	6	2	4	4	2	2	3	5
16	24	17.99	UW	No	No	6	60	5	2	4.75	1	1	5.125	4.42857	7	1	5	2	6	5	7	3	5	6	2	3	1	1	1	2	1	7	1	3	7	1	7	1	4	6	4	7	1	7	1	4	5	4	4
17	83	18	UW	No	Yes	5	57	6	7	3.75	6.5	5.5	6.125	4.71429	7	1	6	7	1	6	7	7	1	7	1	6	7	7	7	5	6	6	2	6	6	2	6	2	5	5	3	6	2	3	5	4	3	3	5
18	64	18.08	UW	No	No	3	67	7	7	4	4	7	5.625	1.42857	7	1	7	7	1	7	7	7	1	7	1	7	7	7	7	7	4	7	1	7	7	1	7	1	7	4	4	7	1	4	4	4	4	1	7
19	40	18.38	UW	No	No	6	58	7	4	7	5	2.5	6.125	2.42857	7	1	7	7	1	7	7	3	5	7	1	7	5	7	7	6	5	5	3	3	7	1	7	1	7	7	7	7	1	7	1	7	7	1	7
20	41	18.38	UW	No	Yes	6	33	6.5	3.5	6.5	6	4	5	1	7	1	6	7	1	7	7	1	7	7	1	5	6	7	7	6	6	6	2	7	6	2	6	2	6	7	6	6	2	3	5	6	7	1	7
21	49	18.42	UW	No	No	6	37	7	1	7	7	7	6.25	4.14286	7	1	7	7	1	7	7	1	7	7	1	7	1	7	7	7	7	7	1	7	7	1	7	1	7	7	7	7	1	6	2	7	7	7	1
22	19	18.52	NW	No	Yes	2	72	6	5	5.5	6.5	4	4.375	3.85714	7	1	7	7	1	5	7	7	1	7	1	7	3	7	5	5	4	5	3	4	7	1	7	1	7	6	6	7	1	7	1	5	5	2	6
23	30	18.59	NW	No	No	6	65	5	1.5	7	7	7	4.875	3.42857	7	1	5	6	2	5	6	1	7	7	1	5	2	6	5	6	7	6	2	7	5	3	7	1	6	7	7	7	1	5	3	7	7	7	1
24	37	18.59	NW	No	No	2	65	6.5	6	4	4	5.5	5.75	3	6	2	7	7	1	6	6	6	2	7	1	6	6	7	5	4	5	3	5	2	4	4	4	4	5	4	4	5	3	4	4	4	4	4	4
25	50	18.59	NW	No	No	7	55	6.5	3	7	7	2.5	6	3.14286	7	1	7	7	1	6	7	4	4	7	1	7	2	7	7	7	7	7	1	7	7	1	7	1	7	7	7	7	1	7	1	7	7	7	1
26	28	18.66	NW	No	No	5	47	3	1.5	6	6	6	5.75	1	3	5	3	7	1	3	7	1	7	7	1	5	2	7	7	6	7	6	2	7	7	1	7	1	7	7	3	7	1	6	2	7	7	6	2
27	55	18.67	NW	No	Yes	5	65	6.5	5	2.75	1	3	4.5	1	7	1	7	7	1	6	6	4	4	7	1	6	6	7	4	4	1	4	4	4	7	1	7	1	4	1	4	6	2	5	3	4	2	2	6
28	31	18.73	NW	No	No	7	76	7	4	6.875	7	7	4.75	2.42857	7	1	7	7	1	7	7	5	3	7	1	7	3	7	3	2	7	6	2	4	6	2	7	1	7	7	7	7	1	7	1	6	7	7	1
29	32	18.75	NW	No	No	6	61	5	1	5	4	3	6	3.57143	6	2	5	6	2	5	7	1	7	7	1	4	1	6	3	2	6	6	2	2	7	1	7	1	6	4	5	6	2	6	2	6	5	5	3
30	30	18.87	NW	No	No	6	50	5.5	1	7	1	2.5	4.125	1.14286	7	1	4	7	1	7	7	1	7	7	1	7	1	7	1	7	7	4	4	7	7	1	7	1	7	7	7	6	2	7	1	7	7	1	7
31	26	19.05	NW	No	No	5	64	4.5	5.5	4	6	6	5.625	3.42857	7	1	7	7	1	2	7	4	4	7	1	7	7	6	7	5	7	4	4	7	3	5	7	1	5	4	4	6	2	1	7	4	4	4	4
32	20	19.13	NW	No	No	1	80	7	1.5	7	4	4	4.625	2.57143	7	1	7	7	1	7	7	1	7	7	1	4	2	7	6	5	7	2	6	7	7	1	7	1	7	7	7	7	1	7	1	7	7	7	1
33	49	19.13	NW	No	No	4	59	7	3	3	2.5	5	4.25	2.42857	6	2	7	6	2	7	5	3	5	6	2	7	3	6	4	4	6	4	4	7	7	1	7	1	3	4	4	6	2	7	1	2	2	3	5
34	23	19.36	NW	No	No	5	54	3.5	1.5	3	4	3.5	5.625	2.28571	6	2	4	7	1	3	6	1	7	7	1	3	2	6	4	2	7	6	2	4	6	2	4	4	6	2	2	6	2	4	4	4	4	3	5
35	37	19.38	NW	No	No	4	55	5	2	2.5	5.5	6.5	4.875	3.85714	7	1	5	7	1	5	7	2	6	7	1	5	2	7	4	5	5	5	3	5	5	3	5	3	5	2	3	5	3	3	5	3	2	3	5
36	40	19.49	NW	No	No	5	57	3	1.5	1	1	3	4.25	2	3	5	4	3	5	2	6	1	7	3	5	4	2	3	3	1	7	6	2	3	7	1	7	1	6	1	1	7	1	7	1	1	1	1	7
37	53	19.49	NW	No	No	6	63	6	4	5.75	4	4.5	5.5	3.14286	7	1	6	2	6	6	2	5	3	7	1	6	3	7	7	7	4	7	1	6	7	1	7	1	6	6	6	7	1	6	2	5	6	7	1
38	56	19.53	NW	No	No	7	28	7	7	4.25	7	7	5.625	4.14286	7	1	7	7	1	7	7	7	1	7	1	7	7	7	7	7	7	1	7	7	7	1	7	1	7	4	4	7	1	1	7	5	4	3	5
39	22	19.61	NW	No	No	1	77	7	3.5	5.75	1	7	4.5	2.85714	7	1	7	7	1	7	5	3	5	7	1	7	4	7	7	5	7	7	1	7	7	1	7	1	7	7	2	7	1	7	1	7	7	7	1
40	39	19.61	NW	No	No	6	38	4.5	2.5	4	6	4	6.25	2.85714	6	2	5	7	1	4	6	3	5	6	2	3	2	7	6	6	6	6	2	6	7	1	7	1	7	4	4	7	1	4	4	5	3	3	5
41	43	19.61	NW	No	Yes	6	63	7	5.5	5.5	7	6.5	4.75	4.14286	7	1	7	7	1	7	7	4	4	1	7	7	7	7	1	1	1	1	7	1	7	1	7	1	2	5	5	7	1	6	2	6	6	4	4
42	35	19.61	NW	No	No	6	20	5	1	5	7	1.5	5.5	3.28571	7	1	5	7	1	5	7	1	7	7	1	5	1	7	6	7	7	7	1	5	7	1	7	1	7	5	5	7	1	7	1	5	5	7	1
43	40	19.63	NW	No	Yes	3	63	7	7	5.75	7	7	5.125	4.28571	7	1	7	7	1	7	7	7	1	7	1	7	7	7	7	7	6	7	1	6	5	3	6	2	6	7	5	6	2	6	2	6	5	7	1
44	25	19.72	NW	No	Yes	5	60	3.5	4.5	3.25	6	4	3.625	4.14286	3	5	5	6	2	2	6	5	3	7	1	2	4	7	2	6	6	3	5	5	6	2	7	1	4	2	4	6	2	4	4	5	2	5	3
45	46	19.72	NW	Yes	Yes	4	71	7	6	4.625	7	3	3	3.57143	6	2	7	6	2	7	5	6	2	7	1	7	6	7	1	1	3	3	5	3	2	6	3	5	2	5	5	3	5	3	5	4	4	3	5
46	46	19.72	NW	Yes	No	4	69	7	6	4.375	7	3	3	3.57143	6	2	7	6	2	7	5	6	2	7	1	7	6	7	1	1	3	3	5	2	2	6	3	5	1	5	4	3	5	3	5	4	4	3	5
47	21	19.81	NW	No	No	7	43	6.5	4	2.75	3.5	7	5.625	4.14286	7	1	7	7	1	6	7	3	5	7	1	7	5	7	3	5	2	6	2	5	7	1	7	1	7	2	4	7	1	7	1	3	2	1	7
48	20	19.83	NW	No	No	6	74	7	4	3.75	4	4	4	4	7	1	7	7	1	7	7	5	3	7	1	7	3	7	1	6	4	5	3	5	7	1	7	1	6	3	4	7	1	2	6	4	4	4	4
49	28	19.83	NW	No	No	6	69	5	4	4.25	2	4.5	4.625	3.14286	7	1	5	6	2	5	5	2	6	6	2	5	6	6	2	2	3	5	3	3	6	2	6	2	7	4	5	5	3	5	3	3	5	5	3
50	64	19.84	NW	Yes	Yes	6	41	6	3	3.5	4	6.5	4.875	4.85714	6	2	6	7	1	6	7	2	6	5	3	6	4	7	7	7	7	7	1	7	5	3	7	1	6	2	5	7	1	7	1	3	4	6	2
51	46	19.96	NW	Yes	Yes	4	71	7	6	4.625	7	3	3	3.42857	6	2	7	6	2	7	5	6	2	6	2	7	6	7	1	1	3	3	5	3	2	6	3	5	2	5	5	3	5	3	5	4	4	3	5
52	48	19.96	NW	No	No	7	64	7	4.5	4.75	7	7	4.75	3.57143	1	7	7	7	1	7	7	6	2	1	7	7	3	7	7	5	7	3	5	7	7	1	7	1	7	6	5	7	1	4	4	5	3	7	1
53	18	19.98	NW	No	No	6	60	1	1	3.25	2.5	5.5	4.5	3.85714	6	2	1	6	2	1	4	1	7	6	2	1	1	5	2	4	2	7	1	4	7	1	7	1	4	2	3	4	4	4	4	7	1	1	7
54	59	20.03	NW	No	No	6	39	5.5	2	3.25	7	7	6.875	2.28571	5	3	6	7	1	5	7	2	6	7	1	6	2	7	6	7	7	7	1	6	7	1	7	1	6	3	2	7	1	6	2	4	4	4	4
55	26	20.07	NW	No	No	3	74	3	2.5	1	1	3.5	3.75	3.71429	5	3	3	6	2	3	5	2	6	7	1	5	3	7	1	1	2	2	6	6	5	3	7	1	3	1	1	7	1	5	3	1	1	1	7
56	46	20.08	NW	No	No	4	63	7	2	5.25	1	6	4.625	3.28571	7	1	7	7	1	7	7	2	6	7	1	7	2	7	4	1	1	4	4	4	7	1	7	1	7	5	6	7	1	6	2	4	6	2	6
57	46	20.08	NW	Yes	Yes	4	68	7	6	4.625	7	3	3	3.28571	6	2	7	6	2	7	5	6	2	7	1	7	6	7	1	1	3	3	5	3	1	7	3	5	2	5	5	3	5	3	5	4	4	3	5
58	43	20.2	NW	No	No	6	51	4	2	3.75	4	4	5.875	2	2	6	4	6	2	4	6	2	6	4	4	4	2	7	6	6	6	7	1	2	5	3	6	2	6	3	4	6	2	3	5	4	4	3	5
59	48	20.2	NW	No	No	6	58	1	4.5	4.5	1	2	5.125	3.85714	4	4	1	7	1	1	6	7	1	6	2	2	2	7	7	7	6	4	4	3	7	1	7	1	7	4	4	7	1	5	3	5	5	2	6
60	29	20.2	NW	Yes	Yes	4	46	5.5	2.5	4.875	1	7	3	6.42857	1	7	4	7	1	7	7	4	4	7	1	4	1	7	7	7	7	7	1	1	7	1	7	1	7	3	4	7	1	4	4	5	7	5	3
61	32	20.2	NW	No	No	6	41	6	3.5	2.75	2	4	6.375	3.28571	7	1	6	7	1	6	6	2	6	7	1	5	5	7	5	5	6	6	2	5	6	2	6	2	6	3	3	7	1	6	2	2	3	5	3
62	33	20.2	NW	No	No	7	45	4	2	5	1	1	5	1.71429	5	3	6	5	3	2	7	1	7	7	1	7	3	5	5	5	7	7	1	4	6	2	7	1	6	5	5	7	1	6	2	5	5	2	6
63	54	20.29	NW	No	No	5	64	7	1	6.5	3	6	5.125	3.42857	7	1	7	7	1	7	7	1	7	7	1	7	1	7	7	7	7	7	1	7	7	1	7	1	7	7	7	7	1	7	1	6	6	7	1
64	21	20.38	NW	No	No	2	68	3.5	4	3.25	3	2.5	3.375	3.71429	5	3	4	5	3	3	7	5	3	6	2	3	3	5	2	3	1	7	1	2	4	4	7	1	3	3	2	7	1	3	5	4	4	3	5
65	47	20.44	NW	Yes	Yes	4	71	7	6.5	4.625	7	3	3	3.57143	7	1	7	6	2	7	5	6	2	7	1	7	7	7	1	1	3	3	5	3	2	6	3	5	2	5	5	3	5	3	5	4	4	1	7
66	56	20.52	NW	No	No	6	67	7	3.5	6	1.5	4	5.625	2.85714	7	1	7	1	7	7	7	3	5	7	1	7	4	7	6	6	2	4	4	7	7	1	7	1	7	7	7	7	1	7	1	4	6	7	1
67	63	20.52	NW	Yes	Yes	6	46	6	2.5	3.25	4	6.5	4.75	4.85714	6	2	6	7	1	6	7	1	7	6	2	6	4	7	7	7	7	7	1	7	5	3	7	1	6	2	4	7	1	6	2	3	4	7	1
68	66	20.52	NW	Yes	Yes	6	45	6	2.5	3.25	4	7	4.5	5	6	2	6	7	1	6	7	1	7	6	2	6	4	7	7	7	7	7	1	7	5	3	6	2	6	2	4	7	1	5	3	3	4	6	2
69	26	20.54	NW	No	No	5	63	6	4	6.25	4	2.5	5.375	2.14286	7	1	5	7	1	7	7	1	7	7	1	7	7	6	6	5	4	7	1	6	6	2	6	2	7	7	7	7	1	7	1	4	7	7	1
70	29	20.55	NW	No	No	6	58	5	3.5	2.75	4.5	4	4.75	3.42857	7	1	5	7	1	5	6	2	6	7	1	5	5	7	7	3	2	4	4	6	6	2	6	2	5	2	2	6	2	5	3	4	3	2	6
71	40	20.55	NW	No	No	4	68	5	4	1	2	4	4.5	3.42857	6	2	6	7	1	4	6	4	4	2	6	6	4	7	2	2	4	6	2	4	5	3	4	4	5	1	1	6	2	2	6	1	1	1	7
72	30	20.57	NW	Yes	Yes	4	34	7	6.5	6.75	6.5	7	3	6.28571	7	1	7	6	2	7	7	6	2	6	2	7	7	7	1	7	7	7	1	7	6	2	7	1	7	7	7	7	1	6	2	7	6	7	1
73	30	20.57	NW	Yes	Yes	4	46	5.5	2.5	4.875	1	7	3	6.42857	1	7	4	7	1	7	7	4	4	7	1	3	1	7	7	7	7	7	1	1	7	1	7	1	7	3	4	7	1	4	4	5	7	5	3
74	30	20.57	NW	Yes	Yes	5	41	5.5	2	4.875	1	7	3.125	6.42857	1	7	4	7	1	7	7	3	5	7	1	4	1	7	7	7	7	7	1	1	7	1	7	1	7	3	4	7	1	4	4	5	7	5	3
75	48	20.66	NW	No	No	6	61	7	4	4	1	3	4.5	2.42857	7	1	7	7	1	7	7	3	5	7	1	7	5	7	4	3	1	6	2	3	7	1	7	1	7	5	5	7	1	7	1	3	3	3	5
76	26	20.7	NW	Yes	No	4	30	1	4.5	1	6	2.5	4.5	4.42857	3	5	1	6	2	1	1	4	4	6	2	1	5	7	7	7	1	7	1	7	7	1	7	1	6	1	1	7	1	1	7	1	1	1	7
77	26	20.7	NW	Yes	No	4	30	1	4.5	1	6	2.5	4.5	4.42857	3	5	1	5	3	1	1	4	4	5	3	1	5	7	7	7	1	7	1	7	7	1	7	1	6	1	1	7	1	1	7	1	1	1	7
78	26	20.7	NW	No	No	4	61	5.5	5	3.5	6	4	4.125	4.71429	6	2	5	5	3	6	7	6	2	7	1	6	4	6	4	2	2	5	3	3	6	2	5	3	2	2	4	4	4	3	5	4	4	4	4
79	50	20.72	NW	No	No	5	59	7	4	5.375	3	2.5	5.75	3.42857	7	1	7	6	2	7	7	4	4	6	2	7	4	7	7	7	5	6	2	7	7	1	3	5	6	5	7	5	3	3	5	3	6	5	3
80	62	20.72	NW	No	No	5	76	7	5.5	7	4	7	4.25	4.57143	7	1	7	7	1	7	7	6	2	7	1	7	5	7	4	3	5	7	1	7	7	1	7	1	5	7	7	7	1	3	5	7	7	6	2
81	40	20.8	NW	No	No	6	57	5.5	2	4	1	4.5	3.875	4.57143	6	2	6	7	1	5	5	1	7	7	1	4	3	7	7	5	4	4	4	6	7	1	6	2	7	4	4	7	1	6	2	4	4	4	4
82	63	20.86	NW	Yes	Yes	6	46	6	2.5	3.5	4	6.5	4.75	5	6	2	6	7	1	6	7	1	7	6	2	6	4	7	7	7	7	7	1	7	5	3	7	1	6	2	5	7	1	6	2	3	4	7	1
83	24	20.94	NW	No	No	5	62	5.5	3.5	2.25	2	1.5	4.625	4	6	2	6	6	2	5	5	3	5	6	2	6	4	6	5	3	5	5	3	4	3	5	5	3	5	3	2	6	2	5	3	2	2	3	5
84	34	20.94	NW	No	No	7	56	3.5	5	1	1	2.5	1.75	2.85714	5	3	5	7	1	2	7	7	1	7	1	3	3	3	6	2	4	7	1	3	7	1	4	4	4	1	1	7	1	1	7	1	1	1	7
85	25	20.96	NW	Yes	No	4	28	1	4.5	2.5	6	2.5	4.5	4.42857	3	5	1	6	2	1	1	4	4	6	2	1	5	7	7	7	1	7	1	7	7	1	6	2	7	1	1	7	1	6	2	1	7	1	7
86	26	20.96	NW	Yes	No	4	30	1	4.5	1	7	3.5	4.375	4.42857	3	5	1	6	2	1	1	4	4	6	2	1	5	7	7	7	1	7	1	7	7	1	7	1	6	1	1	7	1	1	7	1	1	1	7
87	31	20.96	NW	No	No	6	58	4	3	5	2	1	5.125	2	3	5	6	6	2	2	5	2	6	6	2	6	4	7	7	5	3	6	2	5	7	1	6	2	6	6	2	7	1	7	1	6	6	6	2
88	41	20.96	NW	No	No	6	55	7	3	4	4	4	4.375	2	7	1	7	7	1	7	6	2	6	7	1	7	4	7	4	4	3	7	1	3	7	1	4	4	6	4	4	6	2	3	5	4	4	3	5
89	42	20.96	NW	No	No	6	23	4.5	3	2.75	4	6.5	6.125	3.28571	3	5	4	6	2	5	7	2	6	6	2	4	4	7	7	4	7	7	1	4	7	1	7	1	7	3	2	7	1	3	5	4	2	4	4
90	68	21.01	NW	No	No	6	60	7	4	2	4	6	6.25	3.71429	7	1	7	7	1	7	7	4	4	7	1	7	4	7	7	7	7	6	2	6	6	2	2	6	6	2	4	6	2	4	4	1	1	4	4
91	30	21.16	NW	No	No	5	54	1.5	2	1.75	2	2	3.75	3.28571	2	6	1	5	3	2	5	2	6	3	5	1	2	3	1	2	2	5	3	2	5	3	5	3	4	2	1	5	3	5	3	2	2	2	6
92	56	21.2	NW	No	No	7	36	7	6.5	7	4	7	4.75	4	7	1	7	7	1	7	7	7	1	7	1	7	6	7	7	7	7	6	2	5	7	1	7	1	7	7	7	7	1	7	1	7	7	1	7
93	20	21.3	NW	No	No	6	24	1.5	1.5	1	1.5	1	5.375	3.28571	2	6	2	5	3	1	3	1	7	5	3	2	2	6	5	6	2	6	2	5	6	2	7	1	6	1	1	7	1	5	3	1	1	1	7
94	24	21.3	NW	No	Yes	4	47	3	3.5	1.25	5.5	5	4.375	2.71429	5	3	4	7	1	2	6	4	4	7	1	4	3	6	7	7	7	7	1	7	7	1	7	1	6	1	2	7	1	4	4	1	1	7	1
95	38	21.36	NW	No	Yes	4	59	7	6	6.75	4	4	5.375	3.42857	7	1	7	7	1	7	7	6	2	7	1	7	6	7	4	4	5	3	5	5	7	1	7	1	7	7	6	7	1	7	1	7	7	7	1
96	22	21.45	NW	No	No	4	63	6	5.5	1	1	2.5	6	2.42857	7	1	5	7	1	7	6	7	1	7	1	5	4	7	4	4	4	7	1	4	3	5	7	1	4	1	1	7	1	5	3	1	1	7	1
97	43	21.45	NW	No	No	6	30	4	2.5	2.5	4	1	4	2.71429	4	4	4	7	1	4	4	1	7	4	4	4	4	7	7	3	4	7	1	4	7	1	7	1	7	1	4	7	1	4	4	4	1	1	7
98	36	21.45	NW	No	No	5	64	5.5	4.5	1.5	2	2.5	6.25	2.42857	6	2	7	7	1	4	6	4	4	7	1	6	5	7	4	2	6	5	3	6	5	3	5	3	3	2	1	6	2	6	2	1	2	7	1
99	47	21.45	NW	No	Yes	5	65	5.5	5	1.75	5.5	5.5	5.25	3.28571	7	1	5	7	1	6	6	5	3	7	1	5	5	7	4	2	2	5	3	6	5	3	3	5	3	2	1	6	2	4	4	2	2	2	6
100	23	21.48	NW	No	No	6	26	1	1	2.25	1	3	4.125	4.71429	7	1	1	7	1	1	7	1	7	4	4	1	1	7	1	3	1	7	1	1	6	2	7	1	7	4	1	4	4	6	2	3	1	5	3
101	26	21.48	NW	No	No	4	57	1.5	2.5	3	1	1	2.75	3.85714	4	4	1	3	5	2	5	3	5	4	4	1	2	2	5	7	2	4	4	1	7	1	7	1	3	2	4	6	2	5	3	2	4	1	7
102	42	21.48	NW	No	No	5	57	4.5	1	5.5	4	2	6	3	3	5	5	6	2	4	7	1	7	6	2	5	1	6	6	6	7	6	2	5	6	2	7	1	7	6	5	7	1	3	5	6	5	2	6
103	54	21.48	NW	No	Yes	2	77	7	6.5	7	4	7	5.125	3.57143	7	1	7	7	1	7	7	7	1	7	1	7	6	7	6	2	6	7	1	7	7	1	7	1	7	7	7	7	1	7	1	7	7	7	1
104	62	21.48	NW	No	No	5	43	6	2	4	6	5	5.375	3.57143	6	2	6	6	2	6	6	2	6	6	2	6	2	6	6	4	6	6	2	6	6	2	6	2	6	4	4	5	3	5	3	4	4	3	5
105	26	21.51	NW	No	No	6	51	7	1	7	5	6	5.375	3.85714	7	1	7	7	1	7	7	1	7	7	1	7	1	7	4	4	4	5	3	4	7	1	2	6	7	7	7	7	1	5	3	7	7	6	2
106	61	21.51	NW	No	No	5	56	7	4	3	4	4	5.625	3.57143	7	1	7	7	1	7	7	3	5	7	1	6	5	7	4	4	7	6	2	5	5	3	2	6	5	4	3	6	2	4	4	2	3	2	6
107	58	21.56	NW	No	No	6	49	6	2	3.75	4	2	5.5	3	6	2	6	7	1	6	6	3	5	7	1	5	1	7	3	5	6	7	1	5	7	1	7	1	7	3	4	7	1	7	1	4	4	5	3
108	30	21.6	NW	No	No	6	61	3	2.5	1.75	1	1	3.375	4.85714	4	4	3	6	2	3	7	2	6	6	2	3	3	5	5	4	5	4	4	5	7	1	6	2	5	2	1	6	2	4	4	2	2	3	5
109	22	21.61	NW	No	No	6	32	6	3	3	1	1	5.75	3.57143	5	3	7	7	1	5	7	5	3	7	1	7	1	7	7	7	7	7	1	7	7	1	7	1	7	1	3	7	1	7	1	5	3	6	2
110	58	21.63	NW	No	No	6	63	3.5	2	4.75	5	4	3	3.28571	4	4	4	5	3	3	6	2	6	7	1	4	2	6	3	1	1	6	2	5	4	4	6	2	4	5	5	3	5	6	2	4	5	5	3
111	36	21.63	NW	No	Yes	4	60	5.5	5	5.75	5	5	4.75	3.71429	6	2	5	6	2	6	7	5	3	7	1	6	5	6	5	4	4	4	4	4	2	6	6	2	6	6	6	6	2	6	2	5	6	6	2
112	35	21.72	NW	Yes	No	5	66	3	7	2.25	4	2	3.75	2.28571	5	3	3	7	1	3	7	7	1	7	1	5	7	7	7	3	1	7	1	4	3	5	5	3	5	1	1	7	1	4	4	4	3	4	4
113	47	21.72	NW	No	No	5	55	4.5	4.5	3.25	3	2.5	5	3.14286	3	5	6	6	2	3	6	6	2	7	1	6	3	7	6	1	4	1	7	1	6	2	4	4	7	3	2	7	1	4	4	4	4	4	4
114	52	21.88	NW	No	No	6	36	4.5	4	4	4	7	6	3.28571	6	2	6	7	1	3	7	2	6	7	1	6	6	7	7	6	1	5	3	5	7	1	4	4	6	4	4	7	1	6	2	4	4	4	4
115	32	21.89	NW	No	No	4	63	6	5.5	3.75	4	5.5	6	3	6	2	6	6	2	6	7	4	4	6	2	7	7	7	5	5	4	5	3	6	7	1	4	4	6	3	4	3	5	3	5	4	4	4	4
116	22	21.97	NW	No	No	4	62	6	2.5	2.625	4	5	5.75	3.14286	6	2	6	7	1	6	6	2	6	7	1	6	3	7	6	3	7	7	1	7	7	1	7	1	6	3	3	6	2	5	3	2	2	3	5
117	23	22.03	NW	No	No	6	57	2	1	1	5.5	2	5.5	4.28571	5	3	2	6	2	2	7	1	7	6	2	2	1	7	7	4	4	6	2	1	5	3	7	1	6	1	1	7	1	2	6	1	1	1	7
118	26	22.03	NW	No	Yes	3	62	6	6.5	6.25	4.5	7	5.125	2.42857	7	1	6	6	2	6	7	6	2	7	1	6	7	7	6	6	4	4	4	7	4	4	5	3	7	7	6	6	2	4	4	6	6	6	2
119	21	22.04	NW	No	No	4	68	7	3.5	6	1	4.5	4.75	3.42857	7	1	7	6	2	7	5	3	5	7	1	7	4	6	7	6	2	6	2	7	6	2	2	6	6	6	6	7	1	3	5	6	6	6	2
120	24	22.04	NW	No	No	6	44	1	4.5	2.5	5	6.5	4.75	3	2	6	1	7	1	1	5	2	6	1	7	5	7	7	2	4	4	6	2	6	6	2	6	2	6	2	2	6	2	5	3	3	3	2	6
121	56	22.04	NW	No	No	5	61	4.5	6	5.75	4	6	5.125	4.14286	5	3	5	7	1	4	7	6	2	7	1	5	6	7	6	4	2	7	1	5	7	1	7	1	7	5	5	7	1	7	1	6	7	2	6
122	35	22.05	NW	No	No	4	42	1.5	2	4.25	6	4.5	4.875	2.14286	5	3	2	6	2	1	7	2	6	6	2	3	2	6	5	1	7	6	2	1	7	1	7	1	7	5	4	7	1	7	1	4	4	5	3
123	40	22.09	NW	No	No	6	28	7	2.5	7	4	7	6.875	2.71429	7	1	7	7	1	7	4	1	7	7	1	7	4	7	7	7	6	7	1	7	7	1	7	1	7	7	7	7	1	7	1	7	7	7	1
124	36	22.1	NW	Yes	No	5	64	3	6.5	2	4	2	3.625	2.14286	5	3	3	6	2	3	7	6	2	7	1	5	7	7	7	3	1	7	1	4	3	5	5	3	5	1	1	7	1	3	5	4	2	4	4
125	37	22.1	NW	No	No	7	30	7	2.5	2.75	3	6	6	2.28571	7	1	7	7	1	7	6	3	5	7	1	4	2	7	5	4	5	7	1	4	5	3	5	3	5	2	2	6	2	4	4	3	4	3	5
126	35	22.2	NW	No	No	6	34	6	2.5	5.25	4	3.5	5.875	1	7	1	6	6	2	6	7	1	7	7	1	6	4	7	6	2	6	3	5	6	7	1	6	2	7	5	6	7	1	7	1	4	6	2	6
127	36	22.22	NW	No	No	6	47	7	4.5	7	3	6	6.875	3.42857	7	1	7	7	1	7	7	3	5	7	1	7	6	7	6	7	1	7	1	7	7	1	1	7	7	7	7	7	1	4	4	7	7	7	1
128	41	22.23	NW	No	No	4	62	7	4.5	4	5	5.5	4.75	3.57143	7	1	7	7	1	7	6	4	4	7	1	6	5	6	4	6	2	6	2	5	6	2	5	3	7	5	5	6	2	5	3	3	3	2	6
129	34	22.48	NW	Yes	No	5	64	3	7	1.875	4	2	3.5	2.28571	5	3	3	7	1	3	7	7	1	7	1	5	7	7	7	3	1	7	1	4	3	5	5	3	5	1	1	7	1	4	4	2	3	4	4
130	35	22.48	NW	Yes	No	5	67	3	7	2.25	5	2	3.75	2.28571	5	3	3	7	1	3	7	7	1	7	1	5	7	7	7	3	1	7	1	5	3	5	5	3	5	1	1	7	1	4	4	4	3	4	4
131	59	22.49	NW	No	Yes	4	64	7	6	3.75	7	1	5.625	4.28571	7	1	7	7	1	7	7	6	2	7	1	6	6	7	4	4	7	3	5	5	7	1	7	1	7	5	4	5	3	4	4	3	3	1	7
132	63	22.49	NW	No	No	6	21	5	3	4.375	3	6	7	3.42857	7	1	5	6	2	5	7	2	6	7	1	5	4	7	6	6	7	5	3	6	7	1	7	1	6	4	5	4	4	3	5	4	4	3	5
133	23	22.5	NW	No	Yes	4	51	4.5	5.5	1	3	4	3.625	2.42857	6	2	5	7	1	4	4	6	2	7	1	2	5	7	7	1	5	5	3	3	7	1	7	1	7	1	1	7	1	7	1	1	1	1	7
134	23	22.5	NW	No	Yes	4	51	4.5	5.5	1	3	4	3.625	2.42857	6	2	5	7	1	4	4	6	2	7	1	2	5	7	7	1	5	5	3	3	7	1	7	1	7	1	1	7	1	7	1	1	1	1	7
135	30	22.5	NW	Yes	Yes	4	49	5.5	2.5	4.875	1	7	3.125	6.42857	1	7	4	7	1	7	7	4	4	7	1	4	1	7	7	7	7	7	1	1	7	1	7	1	7	3	4	7	1	4	4	5	7	5	3
136	49	22.5	NW	No	No	6	59	6	6	1.75	4	6.5	6.125	2.57143	7	1	6	7	1	6	7	5	3	7	1	7	7	7	2	5	6	5	3	6	7	1	7	1	6	1	4	7	1	4	4	1	1	7	1
137	33	22.58	NW	No	No	6	56	6	1.5	6	7	2	5.5	2.42857	7	1	7	7	1	5	7	1	7	7	1	7	2	7	2	3	7	7	1	5	7	1	7	1	7	5	7	7	1	7	1	5	7	6	2
138	56	22.58	NW	No	No	5	55	7	6.5	6.75	7	7	5.375	2.85714	7	1	7	7	1	7	7	6	2	7	1	7	7	7	6	6	4	7	1	6	1	7	7	1	7	7	6	1	7	7	1	7	7	1	7
139	61	22.65	NW	No	Yes	4	69	7	7	6	5	4	5	3.85714	7	1	7	7	1	7	7	7	1	7	1	7	7	7	6	5	4	5	3	5	7	1	7	1	6	6	6	6	2	6	2	6	6	5	3
140	56	22.66	NW	No	Yes	3	76	7	6.5	7	2.5	7	4.375	3.85714	1	7	7	1	7	7	4	6	2	1	7	7	7	7	3	7	5	1	7	3	5	3	1	7	7	7	7	5	3	2	6	7	7	1	7
141	29	22.68	NW	No	No	6	56	6	6	2.75	2	6	5.75	3.85714	6	2	6	6	2	6	6	6	2	7	1	4	6	7	5	4	5	5	3	2	6	2	6	2	6	3	4	6	2	5	3	2	2	3	5
142	31	22.68	NW	No	No	6	61	5	2	3.25	3	2	2.875	2.28571	6	2	5	5	3	5	7	1	7	6	2	4	3	6	5	4	5	6	2	6	7	1	1	7	2	4	2	2	6	1	7	3	4	2	6
143	45	22.68	NW	No	Yes	3	61	6.5	5	4	4	7	5.125	2.42857	2	6	7	7	1	6	6	5	3	7	1	6	5	7	4	5	7	6	2	7	4	4	5	3	6	4	4	6	2	5	3	4	4	4	4
144	20	22.72	NW	No	No	3	63	1.5	7	2.75	7	1	3.25	3.57143	2	6	2	6	2	1	6	7	1	5	3	6	7	7	5	1	6	7	1	7	6	2	7	1	6	1	4	7	1	1	7	3	3	1	7
145	44	22.76	NW	No	No	6	30	7	4	1.5	1	1	5.875	2.42857	7	1	7	7	1	7	7	1	7	7	1	7	7	7	7	7	7	7	1	7	7	1	7	1	7	1	3	7	1	4	4	1	1	1	7
146	66	22.77	NW	No	No	4	37	7	4	5.25	4	6	3.25	2.57143	7	1	7	6	2	7	7	4	4	7	1	7	4	6	5	3	3	4	4	5	6	2	4	4	6	5	5	7	1	6	2	5	6	3	5
147	75	22.84	NW	No	No	6	61	7	7	3	7	7	5.875	2.57143	7	1	7	7	1	7	7	7	1	7	1	7	7	7	7	6	7	7	1	7	7	1	7	1	7	6	2	7	1	7	1	2	2	1	7
148	54	22.86	NW	No	Yes	4	62	7	7	5	6	7	4.875	2.14286	7	1	7	7	1	7	7	7	1	7	1	7	7	7	6	6	7	6	2	7	6	2	7	1	7	5	5	6	2	7	1	5	5	2	6
149	43	22.94	NW	No	No	5	46	6	4	5.75	5	5.5	5.5	4	7	1	6	7	1	6	6	3	5	7	1	6	5	7	4	4	4	6	2	2	5	3	5	3	5	6	6	6	2	6	2	5	6	6	2
150	19	22.94	NW	No	No	7	72	1	1.5	1	4	7	5.875	2.28571	2	6	1	7	1	1	6	2	6	3	5	1	1	7	5	6	7	7	1	7	6	2	6	2	6	1	1	6	2	2	6	1	1	1	7
151	21	22.99	NW	No	No	5	56	6	4.5	2.75	6	4.5	5.25	4	7	1	5	7	1	7	7	4	4	7	1	4	5	6	1	3	2	6	2	2	3	5	5	3	7	3	3	7	1	3	5	3	2	5	3
152	48	22.99	NW	No	No	3	66	5.5	4.5	4.75	4	4	4.625	3.71429	7	1	5	7	1	6	5	4	4	7	1	4	5	7	2	5	1	5	3	3	6	2	5	3	5	5	5	7	1	6	2	4	5	6	2
153	30	23.03	NW	No	No	5	62	6	4.5	5.25	4	4	5.625	4.71429	7	1	5	7	1	7	7	4	4	7	1	6	5	7	4	5	2	5	3	4	7	1	7	1	7	7	4	7	1	5	3	5	5	5	3
154	60	23.03	NW	No	No	6	23	7	4.5	6.25	7	4	5.875	1.57143	7	1	7	7	1	7	7	2	6	7	1	7	7	7	5	4	2	5	3	7	7	1	7	1	7	7	7	7	1	7	1	4	7	6	2
155	19	23.12	NW	No	No	4	42	1	2.5	2.375	1	4.5	3.625	2.71429	1	7	1	1	7	1	7	1	7	5	3	1	4	5	4	7	7	7	1	7	7	1	7	1	7	1	1	7	1	1	7	6	1	1	7
156	35	23.14	NW	No	No	5	53	7	5	3.375	7	6	5.625	2.85714	7	1	7	7	1	7	7	7	1	7	1	7	3	7	7	3	7	7	1	4	7	1	7	1	7	1	3	7	1	4	4	5	4	1	7
157	42	23.14	NW	No	Yes	4	56	7	5.5	3	3	4.5	5.375	2.71429	7	1	7	7	1	7	7	6	2	7	1	7	5	7	6	6	7	7	1	5	7	1	7	1	5	4	4	7	1	7	1	2	2	2	6
158	57	23.15	NW	No	Yes	4	57	7	7	5.75	7	7	4.375	3.57143	7	1	7	1	7	7	7	7	1	1	7	3	7	7	4	7	7	1	7	7	7	1	6	2	7	5	4	7	1	7	1	7	7	1	7
159	22	23.18	NW	No	No	3	70	2	2	4.75	4	1	5	2.85714	3	5	2	6	2	2	5	2	6	5	3	2	2	5	5	4	7	6	2	3	6	2	6	2	6	6	4	7	1	6	2	3	6	6	2
160	85	23.23	NW	No	No	6	46	6.5	2.5	3	7	4	5.5	4.57143	7	1	6	7	1	7	6	2	6	7	1	4	3	7	6	4	7	7	1	6	7	1	7	1	5	4	3	3	5	3	5	4	1	4	4
161	24	23.26	NW	No	No	6	58	5.5	1	5.25	2	2	5.875	3.28571	6	2	5	7	1	6	7	1	7	2	6	6	1	7	5	3	4	6	2	3	6	2	6	2	6	5	6	6	2	5	3	5	5	3	5
162	37	23.31	NW	No	No	6	61	7	4.5	4.5	7	6.5	4.375	3.42857	7	1	7	7	1	7	6	4	4	7	1	5	5	7	5	7	5	5	3	7	7	1	6	2	6	5	4	5	3	5	3	5	4	4	4
163	41	23.31	NW	No	No	4	65	5.5	5	1	4	4	4.75	2.71429	6	2	4	6	2	7	7	4	4	7	1	5	6	7	1	2	1	3	5	2	4	4	2	6	1	1	1	2	6	1	7	1	1	2	6
164	44	23.31	NW	No	No	6	67	3.5	4	5	3.5	5	4.5	2.42857	5	3	4	6	2	3	5	3	5	7	1	4	5	7	6	2	1	5	3	2	6	2	7	1	5	5	5	4	4	7	1	4	6	6	2
165	52	23.32	NW	No	Yes	4	54	4	4	4	4	6.5	4	4	6	2	4	7	1	4	4	4	4	7	1	5	4	7	4	7	4	7	1	7	4	4	4	4	4	4	4	4	4	4	4	4	4	4	4
166	25	23.39	NW	No	No	7	63	1	2	1	4	1	1.75	3.71429	1	7	1	6	2	1	7	1	7	7	1	1	3	6	7	1	1	7	1	3	7	1	1	7	4	1	1	1	7	1	7	1	1	1	7
167	45	23.53	NW	No	No	6	38	5.5	4	5.75	4	4	4.625	2.85714	6	2	5	7	1	6	6	4	4	7	1	2	4	7	6	7	1	7	1	6	6	2	6	2	7	7	5	7	1	2	6	4	7	6	2
168	68	23.59	NW	No	Yes	7	27	1.5	7	4.75	4	7	2.5	3.57143	4	4	2	7	1	1	7	7	1	7	1	2	7	7	7	4	7	5	3	6	7	1	7	1	7	4	7	7	1	7	1	1	7	7	1
169	29	23.6	NW	No	No	5	53	3	3	2.25	2	2.5	4.5	2.57143	5	3	4	5	3	2	6	3	5	5	3	4	3	5	5	4	7	6	2	6	5	3	6	2	5	3	2	4	4	3	5	2	2	3	5
170	23	23.66	NW	No	No	6	51	4.5	4.5	4.25	2	2.5	5	3.14286	4	4	5	5	3	4	6	4	4	6	2	5	5	6	2	5	7	6	2	5	6	2	6	2	4	5	5	6	2	5	3	2	5	3	5
171	37	23.71	NW	No	No	6	52	6	4.5	3.25	4	4.5	4.375	2.28571	6	2	6	2	6	6	5	2	6	6	2	6	7	6	6	4	6	5	3	4	3	5	5	3	5	2	4	6	2	4	4	4	3	3	5
172	49	23.74	NW	No	Yes	3	70	7	6.5	4.75	4	7	4.75	4.57143	1	7	7	7	1	7	7	6	2	7	1	7	7	7	2	4	6	5	3	5	7	1	7	1	7	5	5	7	1	6	2	4	5	4	4
173	60	23.83	NW	No	No	6	55	6.5	6.5	5.5	4	7	5.375	4.71429	7	1	6	7	1	7	7	7	1	7	1	7	6	7	6	5	6	7	1	6	6	2	6	2	6	5	6	7	1	6	2	5	6	4	4
174	24	23.88	NW	No	No	4	74	5.5	3.5	3	3	4	4.875	3	6	2	6	6	2	5	3	2	6	6	2	5	5	6	6	5	3	4	4	6	6	2	3	5	6	3	3	7	1	1	7	3	3	2	6
175	46	23.88	NW	No	Yes	5	76	7	6.5	2.25	5	3	4.75	2.57143	7	1	7	7	1	7	7	7	1	7	1	7	6	7	6	6	1	3	5	4	3	5	3	5	3	2	2	2	6	2	6	3	2	2	6
176	60	23.88	NW	No	Yes	4	54	2	5.5	2.25	7	7	7	3.71429	6	2	2	7	1	2	7	4	4	7	1	2	7	7	7	7	7	1	7	7	3	5	2	6	7	1	2	4	4	4	4	3	3	1	7
177	70	23.94	NW	No	No	6	44	4.5	6	5	3	4.5	4.25	4.42857	4	4	4	6	2	5	7	5	3	1	7	5	7	7	7	4	7	6	2	7	6	2	5	3	6	5	5	6	2	6	2	5	5	5	3
178	37	24.02	NW	No	No	7	54	5.5	1.5	3.75	4	2.5	5.375	4.42857	5	3	4	7	1	7	6	1	7	7	1	6	2	7	6	3	7	5	3	6	7	1	7	1	7	3	4	7	1	6	2	2	6	2	6
179	22	24.03	NW	No	No	5	56	5.5	5.5	2.75	1	5.5	5.5	1.28571	5	3	5	7	1	6	3	6	2	1	7	7	5	7	2	4	6	6	2	3	7	1	6	2	6	4	2	6	2	3	5	3	2	4	4
180	36	24.03	NW	No	No	5	72	7	5	6.25	4	5.5	5.375	3.71429	7	1	7	7	1	7	7	4	4	7	1	7	6	7	4	4	3	5	3	4	7	1	6	2	6	7	6	4	4	4	4	6	6	6	2
181	57	24.09	NW	No	No	7	51	5	1	3	1	5.5	5.5	2.71429	6	2	4	7	1	6	7	1	7	7	1	4	1	7	7	7	7	7	1	6	7	1	7	1	7	2	2	7	1	4	4	4	4	1	7
182	48	24.16	NW	No	No	4	56	7	5	6.25	4.5	5	4.75	3	7	1	7	7	1	7	4	5	3	7	1	7	5	7	5	3	2	6	2	5	5	3	5	3	6	7	6	7	1	5	3	6	6	3	5
183	33	24.22	NW	No	No	5	64	5	5.5	4	4.5	4.5	4.5	2.71429	7	1	4	7	1	6	6	4	4	7	1	4	7	6	5	4	3	5	3	3	5	3	5	3	5	4	4	5	3	1	7	4	4	4	4
184	53	24.22	NW	No	No	5	60	4.5	4.5	2	1	2.5	3.5	2.85714	6	2	5	6	2	4	7	6	2	2	6	7	3	6	5	2	1	5	3	2	4	4	3	5	4	1	4	7	1	4	4	2	1	1	7
185	38	24.39	NW	No	No	6	53	6	3	4.5	4	6.5	4.875	2.42857	6	2	7	7	1	5	5	2	6	7	1	6	4	7	7	5	3	5	3	5	3	5	7	1	5	5	5	4	4	5	3	3	5	6	2
186	53	24.39	NW	No	No	4	35	5.5	1.5	3.75	7	7	4.5	4	7	1	5	7	1	6	7	1	7	6	2	2	2	7	7	7	7	7	1	3	7	1	1	7	1	4	3	1	7	6	2	5	3	5	3
187	91	24.44	NW	No	Yes	4	61	7	3.5	1.75	5	4.5	4.375	2.57143	7	1	7	7	1	7	6	4	4	7	1	7	3	7	3	3	7	7	1	4	6	2	5	3	3	2	2	5	3	3	5	2	1	1	7
188	62	24.46	NW	No	No	6	59	7	1.5	3	7	4.5	5	3.28571	6	2	7	6	2	7	7	1	7	6	2	7	2	7	7	7	3	6	2	6	6	2	7	1	7	4	3	3	5	3	5	2	3	3	5
189	55	24.52	NW	Yes	Yes	4	60	7	7	5	7	4	4.75	3.28571	7	1	7	7	1	7	7	7	1	7	1	7	7	7	5	7	7	1	7	5	7	1	6	2	7	5	5	6	2	7	1	4	6	1	7
190	41	24.56	NW	Yes	No	7	34	7	3.5	4.5	7	6.5	4.125	4.57143	7	1	7	7	1	7	7	2	6	7	1	7	5	7	7	7	7	7	1	7	7	1	6	2	6	5	4	5	3	5	3	5	4	3	5
191	47	24.61	NW	No	Yes	3	61	6	6	3.75	6.5	7	4.75	2.85714	7	1	6	7	1	6	6	6	2	7	1	6	6	7	3	4	4	4	4	2	5	3	6	2	5	4	3	6	2	2	6	4	4	2	6
192	51	24.68	NW	No	No	6	38	4.5	4	2.5	4	1	6.625	2.42857	6	2	4	7	1	5	6	3	5	7	1	5	5	7	5	6	6	6	2	6	6	2	7	1	5	2	4	7	1	4	4	2	2	1	7
193	38	24.68	NW	No	Yes	4	61	7	6.5	4.75	1.5	7	4	2	7	1	7	7	1	7	7	6	2	7	1	7	7	7	4	5	4	5	3	4	7	1	7	1	6	5	5	6	2	3	5	4	5	7	1
194	22	24.77	NW	No	No	5	61	2	3.5	2.25	4.5	5	4.5	1.42857	4	4	2	7	1	2	5	2	6	6	2	3	5	7	7	7	7	7	1	7	6	2	7	1	6	1	2	6	2	4	4	4	2	2	6
195	22	24.84	NW	No	No	2	61	2	1	2.5	1.5	3	3.375	3	5	3	3	6	2	1	6	1	7	5	3	3	1	5	5	2	1	6	2	3	7	1	6	2	4	3	2	7	1	3	5	3	2	3	5
196	50	24.84	NW	Yes	Yes	4	60	7	7	4.75	7	4	4.75	3.57143	7	1	7	7	1	7	7	7	1	7	1	7	7	7	5	7	7	1	7	5	7	1	6	2	7	5	4	7	1	7	1	4	6	2	6
197	51	24.84	NW	Yes	No	4	62	7	6.5	4.75	7	4	4.5	4	7	1	7	7	1	7	7	6	2	6	2	7	7	7	5	7	7	1	7	5	7	1	6	2	7	5	4	7	1	7	1	4	6	1	7
198	38	24.91	NW	No	No	5	41	2.5	4	4	1	2.5	5.125	3	4	4	4	6	2	1	7	4	4	7	1	4	4	6	4	1	4	7	1	1	7	1	7	1	5	4	4	7	1	7	1	4	4	4	4
199	53	24.91	NW	No	No	6	41	7	3.5	2	2	5.5	5	4.71429	7	1	7	7	1	7	7	3	5	7	1	7	4	7	5	2	7	3	5	5	7	1	7	1	4	2	3	7	1	2	6	2	1	1	7
200	49	24.92	NW	No	No	6	61	7	1	3.375	7	5.5	5.875	2.28571	1	7	7	7	1	7	7	1	7	7	1	7	1	7	4	4	7	7	1	7	7	1	7	1	7	4	3	7	1	7	1	2	4	4	4
201	49	24.92	NW	No	No	6	61	7	1	3.375	7	5.5	5.875	2.28571	1	7	7	7	1	7	7	1	7	7	1	7	1	7	4	4	7	7	1	7	7	1	7	1	7	4	3	7	1	7	1	2	4	4	4
202	37	25	OW	No	Yes	4	72	4	4	3.625	6	5	4.125	3.57143	7	1	5	7	1	3	7	3	5	7	1	4	5	7	2	1	6	7	1	6	3	5	7	1	7	3	4	7	1	7	1	3	4	7	1
203	42	25	OW	No	No	5	57	6.5	5.5	4.75	7	4.5	6.125	2.57143	7	1	7	1	7	6	5	5	3	7	1	6	6	7	5	7	5	5	3	4	7	1	7	1	7	5	5	7	1	7	1	2	7	2	6
204	55	25	OW	No	Yes	2	77	4	7	3.375	7	7	4.25	2.42857	7	1	4	7	1	4	3	7	1	7	1	6	7	7	1	1	2	1	7	1	7	1	3	5	1	3	4	6	2	7	1	2	4	1	7
205	33	25.07	OW	No	No	6	67	5	3.5	3.75	1	1	4.75	2.28571	6	2	6	6	2	4	6	2	6	7	1	6	5	6	6	3	2	5	3	5	6	2	3	5	3	4	3	6	2	6	2	4	4	4	4
206	43	25.15	OW	No	No	6	52	1.5	2	4.25	1	2.5	4.25	4.14286	3	5	1	2	6	2	6	2	6	4	4	2	2	2	4	2	7	5	3	5	7	1	6	2	4	4	5	6	2	6	2	4	4	4	4
207	67	25.15	OW	No	Yes	5	60	7	7	5.875	4	6.5	5.25	3.28571	7	1	7	7	1	7	7	7	1	6	2	7	7	7	5	5	6	5	3	6	6	2	6	2	6	7	6	6	2	5	3	4	6	6	2
208	50	25.24	OW	Yes	Yes	4	62	7	7	4.75	7	4	4.75	3.57143	7	1	7	7	1	7	7	7	1	7	1	7	7	7	5	7	7	1	7	6	7	1	7	1	7	5	4	7	1	7	1	4	6	1	7
209	31	25.26	OW	No	No	5	60	5	2.5	4.25	7	4.5	4.875	4.14286	6	2	5	7	1	5	7	3	5	2	6	5	2	7	5	4	2	2	6	4	6	2	6	2	6	5	4	6	2	4	4	4	4	4	4
210	51	25.32	OW	No	No	6	47	7	4	3.75	4	7	4.75	2.71429	7	1	7	7	1	7	7	6	2	7	1	7	2	7	4	6	7	7	1	3	7	1	7	1	6	3	6	7	1	6	2	4	2	1	7
211	62	25.39	OW	No	No	5	60	3.5	3	4.25	4	6	3.875	4.14286	4	4	4	6	2	3	5	2	6	5	3	4	4	7	3	5	2	5	3	3	6	2	6	2	5	4	4	6	2	6	2	4	5	4	4
212	47	25.4	OW	No	Yes	3	62	7	7	4.375	5.5	7	5.125	4.57143	7	1	7	7	1	7	7	7	1	7	1	7	7	7	5	7	4	3	5	7	7	1	7	1	7	4	4	7	1	6	2	5	4	4	4
213	50	25.4	OW	No	Yes	4	56	6.5	7	4.25	4	6	5	3.57143	7	1	7	7	1	6	6	7	1	1	7	6	7	7	4	4	5	6	2	4	6	2	6	2	4	5	3	6	2	4	4	5	4	3	5
214	19	25.71	OW	No	No	5	72	7	2	5	7	2	5.5	2.28571	7	1	7	7	1	7	6	2	6	7	1	7	2	7	6	4	4	4	4	6	6	2	7	1	4	6	5	7	1	7	1	4	5	6	2
215	57	25.71	OW	No	No	6	37	5.5	5	4.75	6	5	5.375	2	2	6	6	7	1	5	6	5	3	7	1	6	5	7	5	4	5	6	2	6	7	1	7	1	6	5	6	7	1	6	2	3	5	4	4
216	25	25.76	OW	No	No	4	48	4.5	3.5	1.125	1	1.5	2.75	4.42857	4	4	4	3	5	5	7	3	5	5	3	1	4	4	6	5	7	4	4	6	6	2	6	2	4	1	1	2	6	3	5	1	1	2	6
217	30	25.86	OW	No	No	6	57	7	7	5	7	7	6.375	4.57143	7	1	7	7	1	7	7	7	1	7	1	7	7	7	7	6	7	5	3	4	7	1	7	1	7	4	7	7	1	7	1	5	4	3	5
218	36	25.88	OW	No	Yes	4	56	1	5.5	3.5	1	1	4.25	3	4	4	1	5	3	1	3	7	1	7	1	4	4	7	2	1	7	4	4	1	7	1	7	1	4	3	3	4	4	5	3	4	4	7	1
219	28	25.95	OW	No	Yes	4	40	3	6.5	2.125	5	4	3.375	4.57143	4	4	5	7	1	1	7	7	1	7	1	4	6	6	7	7	7	5	3	2	7	1	7	1	7	4	1	7	1	4	4	1	2	3	5
220	46	25.96	OW	No	No	5	64	2	4	1.75	3.5	7	4.625	4.71429	4	4	3	6	2	1	6	3	5	2	6	3	5	6	3	2	7	4	4	7	5	3	4	4	7	2	2	3	5	3	5	1	2	6	2
221	36	26.03	OW	No	No	4	59	2.5	4	4	1	5.5	4.5	3.85714	4	4	2	7	1	3	6	4	4	5	3	6	4	7	6	3	6	4	4	6	7	1	7	1	7	3	6	6	2	6	2	5	2	4	4
222	42	26.03	OW	No	No	5	54	2	5	6.25	1	1.5	5.125	2.57143	4	4	2	3	5	2	7	5	3	7	1	4	5	6	6	3	7	7	1	6	7	1	7	1	7	6	6	7	1	7	1	6	7	7	1
223	25	26.04	OW	No	No	5	59	5.5	3.5	4.5	6	7	5	4.28571	6	2	6	7	1	5	6	3	5	7	1	6	4	7	5	5	5	6	2	6	6	2	6	2	7	5	2	6	2	5	3	6	5	5	3
224	45	26.17	OW	Yes	No	7	35	1	4.5	3.125	1	4	1.875	4.42857	6	2	1	7	1	1	7	7	1	3	5	2	2	7	1	1	2	6	2	1	7	1	7	1	7	1	5	7	1	7	1	4	2	5	3
225	38	26.23	OW	Yes	Yes	4	23	7	7	7	7	7	6	3.28571	7	1	7	7	1	7	7	7	1	7	1	7	7	7	1	7	7	7	1	7	6	2	7	1	7	7	7	7	1	6	2	7	7	7	1
226	39	26.23	OW	Yes	Yes	4	30	7	7	7	7	7	5.875	3.28571	7	1	7	7	1	7	7	7	1	7	1	7	7	7	1	7	7	7	1	6	6	2	7	1	7	7	7	7	1	7	1	7	7	7	1
227	57	26.29	OW	No	No	6	43	6.5	4	1.5	1	2	4.625	4.71429	7	1	6	5	3	7	7	7	1	4	4	3	1	7	7	4	2	7	1	4	3	5	7	1	7	1	3	7	1	3	5	1	1	7	1
228	44	26.35	OW	Yes	No	4	62	7	4	1.5	7	6	4.625	3.71429	7	1	7	7	1	7	6	5	3	7	1	7	3	7	4	1	6	5	3	5	6	2	2	6	5	1	2	4	4	1	7	1	2	2	6
229	51	26.4	OW	No	No	5	58	7	5.5	7	1	7	5	4.42857	7	1	7	7	1	7	7	4	4	7	1	7	7	7	7	7	7	7	1	7	7	1	7	1	7	7	7	7	1	7	1	7	7	7	1
230	31	26.49	OW	No	No	5	56	2.5	4.5	3.5	4	3.5	4.375	4.71429	4	4	4	6	2	1	6	4	4	5	3	3	5	6	5	2	3	5	3	4	6	2	6	2	6	3	3	3	5	2	6	4	4	6	2
231	51	26.56	OW	No	Yes	5	69	6.5	6	5.5	2	1.5	5.5	1.14286	7	1	7	7	1	6	7	7	1	7	1	7	5	7	6	7	6	6	2	7	6	2	2	6	6	6	5	6	2	3	5	5	6	7	1
232	48	26.57	OW	No	No	4	66	5.5	6.5	3.75	1	4	5.25	3.14286	7	1	4	7	1	7	7	7	1	7	1	4	6	7	4	4	7	7	1	4	3	5	6	2	5	3	4	6	2	4	4	4	4	4	4
233	21	26.67	OW	No	No	6	61	2	1.5	1	1	3.5	2.125	1.14286	2	6	3	6	2	1	7	2	6	2	6	2	1	7	6	2	1	6	2	2	7	1	7	1	6	1	1	7	1	5	3	1	1	7	1
234	35	26.85	OW	Yes	No	4	65	7	7	3	4	5.5	3.75	4.71429	7	1	7	7	1	7	2	7	1	7	1	7	7	7	1	1	1	7	1	3	1	7	1	7	4	3	2	2	6	4	4	3	4	1	7
235	40	26.95	OW	No	Yes	4	34	6.5	3.5	2.5	1	3	4.375	4.85714	7	1	7	1	7	6	7	4	4	7	1	1	3	4	7	5	7	7	1	2	7	1	7	1	7	4	1	7	1	4	4	1	4	7	1
236	45	26.95	OW	Yes	No	7	35	1	4	3.125	1	4	1.75	3.57143	7	1	1	7	1	1	7	7	1	4	4	1	1	7	1	1	1	7	1	1	7	1	7	1	7	1	5	7	1	7	1	4	2	6	2
237	35	26.99	OW	No	No	4	61	7	4	7	7	7	4.75	3.71429	7	1	7	7	1	7	7	4	4	7	1	7	4	7	1	4	7	4	4	4	4	4	4	4	7	7	7	7	1	7	1	7	7	7	1
238	44	27.01	OW	Yes	No	6	50	5	4	3.375	7	5	5.125	4	2	6	5	5	3	5	6	5	3	7	1	5	3	7	6	1	4	2	6	4	5	3	5	3	3	2	2	7	1	3	5	4	5	5	3
239	47	27.04	OW	No	No	2	60	7	6.5	4.25	7	6	5.5	3.57143	7	1	7	7	1	7	6	7	1	7	1	7	6	7	4	7	7	5	3	7	5	3	5	3	6	4	4	7	1	5	3	4	5	5	3
240	39	27.1	OW	No	No	6	31	6	4.5	3.5	4	3	5.75	2.71429	6	2	6	7	1	6	7	4	4	7	1	5	5	7	4	5	6	6	2	5	7	1	6	2	6	4	2	7	1	6	2	4	4	4	4
241	61	27.17	OW	No	Yes	5	25	7	5.5	4.125	1	7	5.375	4.42857	7	1	7	7	1	7	7	7	1	7	1	7	4	7	7	7	7	7	1	7	7	1	7	1	7	4	4	7	1	7	1	4	4	4	4
242	61	27.17	OW	No	Yes	5	25	7	5.5	4.125	1	7	5.375	4.42857	7	1	7	7	1	7	7	7	1	7	1	7	4	7	7	7	7	7	1	7	7	1	7	1	7	4	4	7	1	7	1	4	4	4	4
243	61	27.17	OW	No	Yes	5	25	7	5.5	4.125	1	7	5.375	4.42857	7	1	7	7	1	7	7	7	1	7	1	7	4	7	7	7	7	7	1	7	7	1	7	1	7	4	4	7	1	7	1	4	4	4	4
244	54	27.18	OW	No	No	5	64	7	4	5.25	7	3.5	6.25	4.28571	7	1	7	7	1	7	6	4	4	7	1	7	4	7	7	6	7	6	2	7	7	1	7	1	7	6	7	7	1	6	2	2	6	7	1
245	61	27.22	OW	No	No	5	59	7	4	5	3.5	5.5	5.75	2.85714	7	1	7	6	2	7	5	6	2	7	1	7	2	7	7	7	7	6	2	7	7	1	6	2	7	6	5	6	2	6	2	4	5	6	2
246	44	27.34	OW	Yes	No	6	52	5	4	3.625	7	5	5.25	4.14286	2	6	5	5	3	5	7	5	3	7	1	5	3	7	6	1	4	2	6	4	6	2	5	3	3	2	2	7	1	3	5	4	6	5	3
247	45	27.34	OW	Yes	No	7	41	1	4	3.125	1	4	1.75	3.71429	7	1	1	7	1	1	1	7	1	7	1	1	1	7	1	7	1	7	1	1	7	1	7	1	7	1	5	7	1	7	1	4	2	7	1
248	57	27.34	OW	Yes	No	5	53	7	4	2.375	5.5	7	3.5	4	1	7	7	7	1	7	7	4	4	1	7	2	4	7	7	7	5	1	7	4	3	5	1	7	7	3	2	2	6	2	6	3	1	3	5
249	44	27.39	OW	Yes	No	6	56	5	4	3.5	7	5.5	5.125	4	2	6	5	5	3	5	6	5	3	7	1	5	3	7	6	1	4	2	6	4	5	3	5	3	3	2	2	7	1	3	5	5	5	5	3
250	57	27.39	OW	Yes	No	5	54	7	4	2.125	5.5	7	3.875	4	1	7	7	7	1	7	7	4	4	1	7	2	4	7	7	7	5	1	7	4	3	5	1	7	7	3	1	2	6	2	6	3	1	1	7
251	48	27.43	OW	Yes	No	5	64	6	5	4.5	5.5	5	4.25	4.42857	3	5	6	6	2	6	7	6	2	6	2	6	4	6	7	5	6	1	7	6	2	6	5	3	6	5	5	4	4	3	5	4	4	3	5
252	41	27.47	OW	No	No	3	62	6	3	4.75	5	3.5	4.375	3.71429	7	1	5	7	1	7	7	2	6	7	1	7	4	7	1	4	4	2	6	1	7	1	6	2	5	5	4	7	1	6	2	5	5	5	3
253	53	27.48	OW	Yes	Yes	3	66	6	5.5	5.5	3	5.5	3.625	4.42857	5	3	6	6	2	6	4	6	2	6	2	7	5	7	4	5	6	3	5	5	7	1	3	5	7	4	6	1	7	5	3	5	7	4	4
254	53	27.48	OW	Yes	Yes	3	62	6	5.5	2	7	7	3.625	4.42857	5	3	6	6	2	6	4	6	2	6	2	7	5	7	4	5	6	3	5	5	4	4	3	5	6	1	3	4	4	5	3	2	2	5	3
255	49	27.53	OW	Yes	No	2	55	5	5.5	3.75	4	2.5	4.125	2	3	5	5	5	3	5	4	5	3	6	2	5	6	7	7	6	7	4	4	5	4	4	5	3	5	3	4	5	3	4	4	4	4	3	5
256	66	27.55	OW	No	No	4	29	1	5.5	1.75	1	7	3.25	1.85714	1	7	1	7	1	1	7	4	4	4	4	1	7	7	7	1	7	7	1	7	7	1	7	1	7	1	4	7	1	7	1	1	1	4	4
257	36	27.58	OW	Yes	No	4	66	7	7	2.75	4	5.5	3.625	4.85714	7	1	7	7	1	7	2	7	1	7	1	7	7	7	1	1	1	7	1	3	1	7	1	7	3	3	2	2	6	3	5	2	4	1	7
258	35	27.61	OW	No	No	3	51	5	5.5	7	4	2.5	3.625	2.71429	7	1	5	7	1	5	7	4	4	7	1	4	7	7	3	7	1	1	7	1	7	1	6	2	5	7	7	7	1	5	3	7	7	7	1
259	58	27.64	OW	No	No	5	51	6	6.5	2.375	1	7	4.625	2.85714	2	6	6	7	1	6	6	7	1	7	1	7	6	7	4	7	7	7	1	7	7	1	7	1	2	2	4	7	1	5	3	1	2	2	6
260	52	27.68	OW	No	No	5	55	5.5	5.5	3.75	7	4	2.875	3.42857	7	1	7	7	1	4	7	4	4	7	1	7	7	7	7	7	5	6	2	7	7	1	6	2	6	2	5	2	6	7	1	5	3	4	4
261	48	27.72	OW	Yes	No	4	59	7	7	1	6.5	7	3.375	4.42857	7	1	7	7	1	7	7	7	1	1	7	7	7	7	7	7	7	7	1	7	1	7	7	1	1	1	1	3	5	3	5	1	1	1	7
262	48	27.72	OW	Yes	No	5	59	7	7	1	6.5	7	3.125	4.42857	7	1	7	7	1	7	7	7	1	1	7	7	7	7	7	7	7	7	1	7	1	7	7	1	1	1	1	3	5	2	6	1	1	1	7
263	54	27.73	OW	Yes	Yes	5	53	6.5	6.5	4.5	6	4	5.125	4.42857	2	6	7	7	1	6	6	7	1	7	1	6	6	7	7	6	6	5	3	6	7	1	7	1	5	4	5	7	1	6	2	4	5	3	5
264	56	27.73	OW	Yes	No	5	57	7	4	2.375	5.5	7	3.5	4	1	7	7	7	1	7	7	4	4	1	7	2	4	7	7	7	5	1	7	4	3	5	1	7	7	3	2	2	6	2	6	3	1	3	5
265	64	27.73	OW	Yes	Yes	5	53	6.5	6.5	4.5	6	4	4.875	4.42857	2	6	7	7	1	6	6	7	1	7	1	6	6	7	7	6	6	6	2	6	7	1	7	1	7	4	5	7	1	6	2	4	5	3	5
266	48	27.78	OW	Yes	No	5	61	6	5	4.5	5	5	4.25	4.85714	3	5	6	6	2	6	7	6	2	6	2	6	4	6	7	5	6	1	7	6	2	6	5	3	6	5	5	3	5	3	5	4	4	3	5
267	62	27.89	OW	No	Yes	3	58	7	3.5	5.625	5.5	6	4.875	4.85714	1	7	7	1	7	7	7	1	7	1	7	7	6	7	5	7	7	4	4	6	2	6	2	6	7	6	5	2	6	2	6	5	6	3	5
268	51	27.94	OW	Yes	No	2	57	5	6	3.75	4	2.5	4.125	2	5	3	5	6	2	5	6	6	2	6	2	5	6	7	7	6	7	5	3	5	4	4	4	4	5	3	4	5	3	4	4	4	4	3	5
269	61	27.94	OW	Yes	Yes	4	61	7	4	1.5	7	6	3.5	2.28571	7	1	7	7	1	7	7	4	4	1	7	7	4	7	4	7	4	4	4	5	4	4	7	1	7	1	3	7	1	3	5	1	1	4	4
270	25	28.04	OW	No	No	1	59	4	3	1	7	7	2.875	3.85714	4	4	3	7	1	5	7	4	4	3	5	2	2	7	7	7	7	7	1	7	5	3	7	1	7	1	1	7	1	4	4	1	1	1	7
271	79	28.04	OW	No	Yes	4	47	7	5.5	3.5	4.5	7	6.875	3.14286	7	1	7	7	1	7	7	7	1	7	1	7	4	7	7	5	7	5	3	7	7	1	7	1	7	4	4	1	7	7	1	3	3	4	4
272	60	28.06	OW	No	Yes	2	59	6.5	4.5	4.75	7	5	5.125	3.85714	7	1	7	6	2	6	6	5	3	7	1	6	4	6	5	5	6	5	3	4	4	4	4	4	5	4	4	5	3	5	3	7	4	6	2
273	22	28.09	OW	No	No	5	60	5.5	4.5	3.25	6	5	3.375	4	7	1	6	7	1	5	2	4	4	7	1	4	5	7	6	5	5	2	6	6	6	2	3	5	5	3	3	7	1	3	5	4	3	5	3
274	33	28.13	OW	No	No	5	50	4.5	5.5	3	2	3.5	5.25	1	6	2	6	6	2	3	6	6	2	7	1	7	5	7	7	3	1	6	2	6	5	3	7	1	5	2	5	7	1	7	1	1	4	5	3
275	51	28.13	OW	No	No	5	53	3	2.5	3	4.5	2	4.125	3	3	5	3	6	2	3	5	3	5	6	2	4	2	6	5	6	5	7	1	1	7	1	6	2	6	3	5	7	1	2	6	1	3	5	3
276	74	28.2	OW	No	No	5	56	5	5.5	4	7	5.5	4.75	5.14286	4	4	5	7	1	5	7	7	1	7	1	6	4	7	7	4	5	7	1	7	7	1	7	1	5	4	4	7	1	6	2	4	4	4	4
277	24	28.23	OW	No	No	5	60	7	1.5	2	1	2.5	5.875	2.57143	7	1	7	7	1	7	7	1	7	7	1	6	2	7	7	7	5	6	2	7	6	2	6	2	6	1	2	7	1	3	5	2	3	2	6
278	62	28.31	OW	Yes	Yes	4	60	7	4	1.5	7	6	3.5	3.14286	7	1	7	7	1	7	7	4	4	1	7	7	4	7	4	7	4	4	4	5	4	4	7	1	7	1	3	7	1	3	5	1	1	4	4
279	43	28.37	OW	Yes	No	6	58	7	5.5	4.75	7	5	4.5	4.71429	7	1	7	7	1	7	1	7	1	6	2	7	4	7	7	7	1	7	1	1	7	1	7	1	7	4	3	6	2	6	2	7	5	4	4
280	57	28.37	OW	No	No	6	68	7	5	4.5	1	7	4.75	2.71429	7	1	7	7	1	7	7	3	5	7	1	7	7	7	2	1	1	4	4	7	7	1	7	1	6	4	6	7	1	7	1	4	4	1	7
281	43	28.38	OW	Yes	No	6	55	7	5.5	4.75	7	5	4.75	4.71429	7	1	7	7	1	7	1	7	1	6	2	7	4	7	7	7	1	7	1	1	7	1	7	1	7	4	3	6	2	6	2	7	5	4	4
282	42	28.39	OW	Yes	No	5	63	7	2	2	7	7	4.125	1	7	1	7	7	1	7	7	2	6	7	1	7	2	7	1	7	4	7	1	7	7	1	7	1	3	5	1	7	1	7	1	1	1	6	2
283	59	28.44	OW	No	No	6	60	6	5	2.5	7	5.5	4.375	3.71429	7	1	6	7	1	6	6	5	3	7	1	6	5	7	4	1	2	5	3	5	5	3	5	3	5	2	4	4	4	4	4	2	2	2	6
284	59	28.58	OW	No	No	6	72	6.5	5	4	4	5.5	4.875	2	7	1	7	7	1	6	7	3	5	7	1	7	7	7	5	6	5	7	1	7	6	2	6	2	6	4	4	7	1	6	2	4	4	4	4
285	25	28.65	OW	No	No	5	61	3	1.5	3.75	7	4.5	4.5	2.85714	3	5	2	6	2	4	6	1	7	6	2	2	2	6	6	4	6	7	1	5	7	1	7	1	6	4	4	7	1	5	3	2	5	6	2
286	58	28.65	OW	No	No	5	58	7	6.5	1.375	1	7	4	4.71429	7	1	7	7	1	7	6	7	1	7	1	7	6	7	3	7	7	7	1	7	4	4	7	1	1	1	1	7	1	7	1	1	2	1	7
287	41	28.69	OW	Yes	No	1	72	7	6.5	5.875	7	7	4.125	4.28571	7	1	7	6	2	7	7	7	1	6	2	7	6	7	7	7	2	1	7	6	1	7	2	6	7	7	6	1	7	4	4	3	7	4	4
288	58	28.69	OW	No	No	6	54	4.5	5.5	5.75	4	7	3.625	5	4	4	5	7	1	4	7	7	1	7	1	5	4	7	4	4	7	7	1	7	7	1	7	1	7	7	5	7	1	4	4	4	7	7	1
289	42	28.73	OW	Yes	No	5	63	7	2	2	7	7	4	1	7	1	7	7	1	7	7	2	6	6	2	7	2	7	1	7	4	7	1	7	7	1	7	1	3	5	1	7	1	7	1	1	1	7	1
290	41	29.03	OW	Yes	No	1	79	7	7	4.25	7	7	3.125	4.14286	7	1	7	7	1	7	7	7	1	7	1	7	7	7	7	7	2	1	7	6	1	7	3	5	6	4	5	4	4	1	7	4	4	4	4
291	55	29.09	OW	Yes	Yes	6	56	4	3.5	5.75	7	7	4.125	3.71429	4	4	4	7	1	4	4	2	6	4	4	4	5	7	7	1	7	4	4	7	6	2	5	3	7	7	5	5	3	4	4	4	7	4	4
292	48	29.4	OW	No	No	4	55	7	5.5	3.75	4	2	5.5	4	7	1	7	1	7	7	7	4	4	7	1	7	7	7	7	7	4	1	7	1	7	1	7	1	7	4	3	6	2	6	2	4	4	3	5
293	20	29.41	OW	No	No	5	46	2	1.5	1.75	4	1.5	4.125	3.57143	2	6	2	3	5	2	6	1	7	6	2	2	2	4	6	6	5	4	4	4	6	2	6	2	5	1	2	6	2	4	4	2	2	2	6
294	30	29.41	OW	No	No	6	34	3	1.5	1.25	1	1	4.125	2.71429	5	3	2	3	5	4	7	1	7	6	2	2	2	3	3	3	7	2	6	3	6	2	2	6	3	1	2	7	1	2	6	1	1	2	6
295	48	29.55	OW	No	No	5	53	7	5	7	3.5	4	4.875	3.14286	7	1	7	7	1	7	6	5	3	7	1	7	5	7	5	6	2	6	2	7	6	2	7	1	7	7	7	6	2	6	2	7	7	1	7
296	70	29.59	OW	No	No	1	73	3.5	5	4.75	6	5	1.75	4.85714	5	3	4	7	1	3	6	6	2	7	1	3	4	6	6	3	1	6	2	6	7	1	6	2	5	4	6	7	1	3	5	4	5	3	5
297	20	29.76	OW	No	Yes	2	56	4.5	7	1.25	1	1	4	4.28571	3	5	2	4	4	7	1	7	1	2	6	2	7	5	1	4	1	3	5	1	7	1	4	4	2	2	1	4	4	3	5	1	1	7	1
298	47	30.12	O1	No	No	5	63	7	7	6.25	7	7	4.75	4.42857	7	1	7	7	1	7	7	7	1	7	1	7	7	7	3	5	4	5	3	7	3	5	3	5	5	6	7	4	4	7	1	6	6	7	1
299	47	30.12	O1	No	No	5	63	7	7	6.25	7	7	4.75	4.42857	7	1	7	7	1	7	7	7	1	7	1	7	7	7	3	5	4	5	3	7	3	5	3	5	5	6	7	4	4	7	1	6	6	7	1
300	35	30.42	O1	Yes	No	4	47	4.5	4	2	3	5.5	3.375	4.28571	3	5	4	7	1	5	2	5	3	7	1	3	3	6	5	4	3	5	3	6	4	4	4	4	4	1	5	4	4	1	7	1	1	2	6
301	42	30.49	O1	No	Yes	4	26	7	7	4.375	4	7	3.625	2.28571	6	2	7	7	1	7	7	7	1	7	1	7	7	7	7	7	4	7	1	7	6	2	6	2	7	4	4	3	5	4	4	4	5	1	7
302	62	30.56	O1	No	No	5	59	7	5	5.5	4	7	6.25	3.14286	7	1	7	7	1	7	7	5	3	7	1	7	5	7	7	7	7	7	1	7	1	7	7	1	6	5	5	7	1	6	2	5	7	7	1
303	36	30.76	O1	Yes	No	4	47	4.5	4	1.875	3	5.5	3.25	4.28571	3	5	4	7	1	5	2	5	3	7	1	3	3	6	5	4	3	5	3	6	4	4	3	5	5	1	4	4	4	1	7	1	1	2	6
304	47	30.81	O1	No	No	3	59	7	1	7	1	7	5.25	2.57143	7	1	7	7	1	7	6	1	7	7	1	7	1	7	4	4	7	7	1	7	7	1	7	1	7	7	7	7	1	7	1	7	7	7	1
305	56	30.84	O1	No	No	5	59	6.5	6.5	5.75	4	7	4.875	2.85714	7	1	7	7	1	6	7	6	2	7	1	7	7	7	6	3	1	5	3	5	7	1	7	1	6	6	5	7	1	7	1	5	7	6	2
306	53	30.86	O1	No	No	4	64	7	4.5	4.5	7	4.5	5.25	5	7	1	7	7	1	7	7	2	6	7	1	7	7	7	4	7	5	5	3	7	6	2	6	2	5	5	4	7	1	7	1	4	5	6	2
307	58	31.16	O1	Yes	Yes	6	50	5.5	7	3.25	7	7	5.25	4.14286	4	4	7	7	1	4	7	7	1	7	1	4	7	7	7	4	7	4	4	7	6	2	7	1	7	4	1	7	1	5	3	4	4	4	4
308	59	31.18	O1	Yes	Yes	6	48	5.5	7	4	7	7	5.25	4.14286	4	4	7	7	1	4	7	7	1	7	1	4	7	7	7	4	7	4	4	4	5	3	7	1	7	4	1	7	1	5	3	4	7	3	5
309	60	31.18	O1	Yes	Yes	5	60	7	7	5.25	7	7	5.5	4.57143	1	7	7	7	1	7	7	7	1	7	1	7	7	7	7	7	7	6	2	1	7	1	7	1	5	5	5	7	1	6	2	5	6	7	1
310	26	31.23	O1	Yes	No	3	50	5.5	7	4.25	7	1	4.75	4.85714	4	4	4	6	2	7	7	7	1	5	3	3	7	6	2	1	7	3	5	7	1	7	3	5	1	5	4	1	7	1	7	4	4	4	4
311	40	31.23	O1	No	No	5	58	5.5	7	4.25	6	4.5	3.875	2.14286	6	2	6	6	2	5	7	7	1	7	1	6	7	7	4	5	1	4	4	3	6	2	4	4	5	5	4	6	2	3	5	4	4	3	5
312	26	31.25	O1	Yes	No	4	64	5	4	2	4	4.5	2.75	3.85714	4	4	5	7	1	5	7	4	4	4	4	5	4	6	4	4	3	7	1	1	6	2	6	2	4	2	2	6	2	4	4	2	2	5	3
313	50	31.25	O1	No	No	3	70	5.5	4.5	5	6	7	6.625	2.14286	6	2	6	7	1	5	7	4	4	7	1	7	5	7	7	7	7	6	2	7	1	7	7	1	7	5	4	7	1	6	2	5	6	2	6
314	60	31.25	O1	No	No	4	68	6	5	2.5	4	1.5	4.5	3.28571	7	1	6	7	1	6	7	6	2	7	1	6	4	6	4	4	1	3	5	5	5	3	3	5	3	2	3	6	2	2	6	3	2	2	6
315	44	31.31	O1	Yes	Yes	2	57	5	3	1	4	4	5.25	4.85714	5	3	3	1	7	7	7	1	7	7	1	1	5	2	3	4	1	5	3	3	5	3	7	1	7	1	1	1	7	1	7	1	1	7	1
316	35	31.44	O1	No	No	5	20	1.5	3.5	2.75	7	5	2.75	3.42857	4	4	1	3	5	2	7	3	5	4	4	4	4	6	3	4	2	5	3	5	7	1	7	1	4	3	2	7	1	6	2	5	1	3	5
317	66	31.49	O1	Yes	Yes	4	29	4	4	1.75	2	4.5	2.625	2.14286	7	1	1	7	1	7	7	7	1	7	1	1	1	7	7	1	7	6	2	7	7	1	7	1	7	1	2	7	1	3	5	2	2	1	7
318	56	31.53	O1	No	No	3	63	7	4.5	6.25	4	4.5	4.75	1.85714	7	1	7	7	1	7	7	5	3	7	1	7	4	7	4	4	7	1	7	7	6	2	6	2	7	7	7	7	1	7	1	4	7	7	1
319	27	31.56	O1	No	No	4	72	7	6.5	2.625	1	7	5.125	4.42857	7	1	7	7	1	7	7	6	2	7	1	7	7	7	4	7	7	5	3	7	1	7	3	5	4	3	5	2	6	4	4	1	1	1	7
320	27	31.6	O1	Yes	No	3	53	5	7	4.25	7	1	4.75	4.85714	4	4	4	6	2	6	7	7	1	5	3	3	7	6	2	1	7	3	5	7	2	6	3	5	1	5	4	1	7	2	6	4	4	5	3
321	59	31.61	O1	Yes	Yes	5	59	7	7	5.25	7	7	5	4.71429	1	7	7	7	1	7	7	7	1	7	1	7	7	7	7	7	7	6	2	1	7	1	7	1	5	5	5	7	1	6	2	5	6	7	1
322	49	31.62	O1	No	No	6	50	7	6	7	4	7	5.75	3.57143	7	1	7	7	1	7	7	5	3	7	1	7	7	7	4	3	4	7	1	2	6	2	7	1	7	7	7	7	1	7	1	7	7	7	1
323	27	31.63	O1	Yes	No	4	60	5	4	1.625	4	4.5	2.25	4	4	4	5	7	1	5	7	4	4	3	5	6	4	6	4	5	3	7	1	1	7	1	7	1	4	2	2	7	1	4	4	1	1	4	4
324	44	31.67	O1	Yes	Yes	2	63	4.5	3	1	4.5	4	5.25	4.85714	5	3	3	1	7	6	7	1	7	7	1	1	5	2	3	4	1	5	3	3	5	3	7	1	7	1	1	1	7	1	7	1	1	7	1
325	66	31.83	O1	Yes	Yes	4	28	4	4	1.75	2	3.5	2.5	3	7	1	1	7	1	7	7	7	1	7	1	1	1	7	7	1	7	6	2	7	7	1	7	1	7	1	3	7	1	1	7	2	1	1	7
326	45	31.89	O1	No	No	5	47	3	4.5	5.75	7	7	6	3.42857	7	1	4	7	1	2	7	6	2	7	1	4	3	7	7	6	7	7	1	7	7	1	7	1	6	6	6	7	1	7	1	5	6	6	2
327	62	31.91	O1	No	Yes	4	67	7	5	6.75	3.5	6.5	5.125	3.85714	1	7	7	7	1	7	7	5	3	7	1	7	5	7	5	6	5	3	5	5	5	3	1	7	6	7	7	6	2	7	1	6	7	5	3
328	43	32.3	O1	No	Yes	4	53	2	5	1.5	4	2	2.25	4.42857	3	5	1	5	3	3	7	5	3	5	3	1	5	5	5	3	1	5	3	5	7	1	6	2	3	3	1	7	1	4	4	1	1	4	4
329	39	32.6	O1	Yes	Yes	4	65	7	4	5.625	5	7	5.625	3.71429	6	2	7	7	1	7	7	3	5	7	1	7	5	7	7	6	1	5	3	7	6	2	6	2	7	7	5	6	2	5	3	3	7	6	2
330	30	32.7	O1	Yes	Yes	7	25	7	6.5	4.5	2	7	4.75	2.28571	7	1	7	7	1	7	7	6	2	7	1	7	7	7	1	7	7	7	1	7	6	2	2	6	7	5	5	7	1	2	6	4	4	3	5
331	43	32.81	O1	No	Yes	2	53	7	7	4.5	2.5	4	5.375	4.14286	7	1	7	7	1	7	7	7	1	7	1	7	7	7	7	4	7	4	4	4	7	1	4	4	7	5	5	3	5	6	2	1	7	5	3
332	59	32.87	O1	Yes	No	6	53	5.5	1	4.875	1	5	6.375	1	2	6	5	7	1	6	7	1	7	7	1	6	1	7	1	2	7	7	1	2	7	1	7	1	7	3	6	7	1	6	2	5	5	4	4
333	60	32.87	O1	Yes	No	6	47	5.5	1.5	4.75	1	5	6.375	1.14286	2	6	5	7	1	6	7	1	7	7	1	6	2	7	2	2	7	6	2	2	7	1	7	1	7	3	6	7	1	6	2	5	5	4	4
334	60	32.87	O1	Yes	No	6	47	5.5	1.5	4.75	1	5	6.375	1.14286	2	6	5	7	1	6	7	1	7	7	1	6	2	7	2	2	7	6	2	2	7	1	7	1	7	3	6	7	1	6	2	5	5	4	4
335	60	32.87	O1	Yes	No	6	58	4	3.5	2.875	1.5	4.5	5.875	2.28571	6	2	4	7	1	4	7	6	2	7	1	6	1	7	5	1	7	7	1	2	7	1	7	1	7	4	5	6	2	7	1	1	1	6	2
336	39	32.95	O1	Yes	Yes	4	63	7	4	5.625	5	7	5.625	3.28571	6	2	7	7	1	7	7	3	5	7	1	7	5	7	7	6	1	5	3	7	6	2	6	2	7	7	5	7	1	4	4	3	7	6	2
337	43	32.95	O1	Yes	No	4	55	5	3.5	2.25	4.5	2	4.375	4.28571	3	5	5	6	2	5	2	4	4	7	1	5	3	5	5	4	2	3	5	3	7	1	5	3	4	2	2	6	2	3	5	3	2	4	4
338	44	32.95	O1	No	Yes	7	21	1	7	1.75	7	1	1.75	2.71429	7	1	1	7	1	1	1	7	1	7	1	1	7	7	7	1	2	7	1	7	7	1	7	1	7	1	4	7	1	4	4	1	1	1	7
339	42	32.99	O1	Yes	No	4	56	5	3.5	2.25	4.5	2	4.25	4.28571	5	3	5	6	2	5	2	4	4	7	1	5	3	5	4	4	2	3	5	3	7	1	6	2	4	2	2	6	2	3	5	3	2	4	4
340	30	33.03	O1	Yes	Yes	7	32	7	6.5	4.5	2	7	4.75	2.42857	7	1	7	7	1	7	7	6	2	7	1	7	7	7	1	7	7	7	1	7	6	2	1	7	7	5	5	7	1	2	6	4	4	1	7
341	43	33.08	O1	Yes	Yes	5	52	4	6.5	4	5	4	3.125	2.57143	3	5	4	1	7	4	6	7	1	7	1	4	6	6	6	6	2	4	4	7	6	2	7	1	5	4	4	7	1	4	4	4	4	4	4
342	37	33.22	O1	No	Yes	3	68	5	7	2.75	1	4.5	5.625	3.85714	5	3	5	7	1	5	7	7	1	7	1	6	7	7	6	5	7	4	4	5	2	6	6	2	5	4	1	2	6	3	5	3	3	4	4
343	59	33.22	O1	Yes	No	6	49	2	6.5	4.75	1	5	6.25	1.14286	2	6	1	7	1	3	7	7	1	7	1	7	6	6	7	1	4	1	7	7	7	1	7	1	7	3	6	7	1	6	2	5	5	4	4
344	60	33.22	O1	Yes	No	6	47	5.5	1.5	4.75	1.5	5	6.25	1.14286	2	6	5	7	1	6	6	1	7	7	1	6	2	7	3	3	7	6	2	3	7	1	6	2	7	3	6	7	1	5	3	5	5	4	4
345	34	33.26	O1	Yes	No	7	48	3	5	2.75	7	4.5	3.75	2.57143	2	6	3	6	2	3	4	5	3	6	2	3	5	5	7	4	4	4	4	7	7	1	5	3	5	4	1	6	2	1	7	5	1	1	7
346	35	33.26	O1	Yes	No	6	50	3	5	3	7	4.5	3.625	2.57143	2	6	3	6	2	3	4	5	3	6	2	3	5	5	7	4	4	4	4	7	7	1	5	3	5	4	2	6	2	1	7	5	1	1	7
347	55	33.3	O1	No	No	2	58	7	5	3.25	7	3	4.875	4.85714	1	7	7	7	1	7	4	7	1	7	1	1	3	7	7	6	7	5	3	5	7	1	7	1	7	1	4	7	1	2	6	4	4	4	4
348	42	33.35	O1	Yes	No	4	58	5	3.5	2.25	4.5	2	3.875	4.28571	5	3	5	6	2	5	2	4	4	7	1	5	3	5	4	4	2	3	5	2	7	1	7	1	4	2	2	6	2	3	5	3	2	4	4
349	46	33.56	O1	No	No	2	49	5.5	7	4	1	4	7	1.71429	7	1	4	7	1	7	7	7	1	7	1	3	7	7	1	4	1	7	1	7	6	2	4	4	4	4	4	7	1	1	7	4	4	4	4
350	49	33.56	O1	No	Yes	5	48	3	4	5.75	1	1	3.75	1.85714	3	5	3	3	5	3	6	6	2	5	3	3	2	6	2	5	5	6	2	1	7	1	7	1	6	6	6	7	1	6	2	5	6	6	2
351	35	33.61	O1	Yes	No	6	45	3	5	3	7	4.5	3.625	2.57143	2	6	3	6	2	3	4	5	3	6	2	3	5	5	7	4	4	4	4	7	7	1	5	3	6	4	2	6	2	1	7	5	1	1	7
352	50	33.65	O1	Yes	Yes	5	53	7	3	6.25	1.5	7	6.125	3.57143	4	4	7	7	1	7	7	1	7	7	1	7	5	7	7	7	7	5	3	6	7	1	7	1	7	7	6	7	1	6	2	5	7	7	1
353	64	33.66	O1	Yes	Yes	4	63	4.5	5.5	3	4.5	4.5	4.875	4.71429	4	4	6	7	1	3	7	4	4	7	1	6	7	7	6	4	6	3	5	3	5	3	5	3	6	2	3	6	2	5	3	4	3	3	5
354	32	33.71	O1	No	No	5	70	4	4	4	1	3.5	3.625	2	4	4	4	6	2	4	7	7	1	7	1	4	1	7	1	3	7	7	1	4	7	1	7	1	7	4	4	7	1	4	4	4	4	4	4
355	42	33.77	O1	Yes	Yes	5	60	4	6	4	4	4	3.125	2.57143	3	5	4	2	6	4	6	6	2	6	2	4	6	6	6	5	2	4	4	6	6	2	6	2	5	4	4	6	2	4	4	4	4	4	4
356	41	33.79	O1	No	No	3	61	3.5	6	2.25	6	2.5	3.625	3.28571	3	5	5	6	2	2	7	6	2	7	1	6	6	6	6	4	4	6	2	6	6	2	6	2	3	2	3	6	2	2	6	2	2	4	4
357	43	33.79	O1	No	Yes	6	29	2.5	7	1	4	5.5	4.875	3.14286	4	4	4	7	1	1	7	7	1	7	1	7	7	7	4	1	5	4	4	4	4	4	1	7	7	1	1	7	1	1	7	1	1	7	1
358	44	33.79	O1	No	Yes	2	63	5.5	4	5	7	7	5.375	4.42857	2	6	6	7	1	5	7	1	7	7	1	6	7	7	3	4	7	4	4	7	3	5	4	4	2	5	4	4	4	7	1	5	6	5	3
359	54	33.8	O1	Yes	No	4	61	6	4.5	4.5	7	7	5.875	4.28571	7	1	6	7	1	6	7	3	5	7	1	7	6	7	5	4	7	7	1	6	6	2	6	2	5	5	4	6	2	6	2	4	5	1	7
360	42	33.87	O1	No	No	6	53	3	4.5	1.5	4	1	3.5	2.57143	4	4	2	7	1	4	1	7	1	7	1	1	2	7	1	1	1	2	6	2	6	2	7	1	7	1	1	7	1	1	7	3	1	2	6
361	64	34.01	O1	Yes	Yes	4	63	4.5	5.5	3.25	4.5	5	5.125	4.71429	4	4	6	7	1	3	7	4	4	7	1	6	7	7	6	4	6	3	5	3	5	3	5	3	7	3	3	6	2	5	3	4	3	3	5
362	65	34.01	O1	Yes	Yes	4	63	4.5	5.5	2.75	3.5	4.5	4.875	4	4	4	6	7	1	3	7	4	4	6	2	6	7	7	6	3	6	3	5	3	5	3	5	3	6	1	3	6	2	6	2	4	3	3	5
363	51	34.05	O1	Yes	Yes	5	50	7	3.5	6.5	2	7	6.125	3.57143	3	5	7	7	1	7	7	1	7	6	2	7	6	7	7	7	7	5	3	6	7	1	7	1	7	7	7	7	1	6	2	5	7	7	1
364	51	34.05	O1	Yes	Yes	5	52	7	3	6.5	1	7	6.25	3.57143	3	5	7	7	1	7	7	1	7	7	1	7	5	7	7	7	7	5	3	6	7	1	7	1	7	7	7	7	1	6	2	5	7	7	1
365	62	34.05	O1	Yes	No	4	78	4	5.5	4.25	5.5	6	3.625	2.57143	1	7	4	7	1	4	4	7	1	6	2	5	4	7	7	7	7	7	1	4	7	1	1	7	5	2	3	3	5	1	7	6	6	3	5
366	54	34.14	O1	Yes	No	4	63	6	4	4.875	7	7	5.75	4.28571	6	2	6	7	1	6	7	2	6	7	1	6	6	7	4	4	7	7	1	6	6	2	6	2	5	5	4	6	2	5	3	5	5	1	7
367	60	34.31	O1	Yes	No	6	58	4	3.5	3.125	1.5	4.5	5.75	2.28571	6	2	4	7	1	4	7	6	2	7	1	6	1	7	5	1	7	7	1	2	7	1	7	1	7	4	6	6	2	7	1	1	1	7	1
368	42	34.4	O1	Yes	Yes	5	60	4	6	4	4	4	3.125	1.57143	2	6	4	2	6	4	6	6	2	6	2	4	6	6	6	5	2	4	4	6	6	2	6	2	5	4	4	6	2	4	4	4	4	4	4
369	62	34.45	O1	Yes	No	4	77	4.5	5.5	4	5.5	6	3.625	2.71429	1	7	5	7	1	4	4	7	1	7	1	5	4	7	7	7	7	7	1	5	7	1	1	7	5	2	3	3	5	1	7	6	5	3	5
370	42	34.47	O1	No	No	1	64	6.5	3	3.625	4	6.5	6.125	3.57143	7	1	6	7	1	7	7	4	4	7	1	5	2	7	7	7	1	7	1	5	7	1	7	1	7	6	1	7	1	7	1	1	6	1	7
371	21	34.53	O1	No	No	5	72	3.5	2.5	3.75	4	1	3.375	4.71429	6	2	4	6	2	3	7	3	5	7	1	4	2	6	3	4	4	3	5	3	4	4	5	3	2	4	4	3	5	1	7	3	4	4	4
372	47	34.63	O1	No	Yes	5	51	7	6	4.5	3	4.5	5.625	2.14286	7	1	7	7	1	7	7	6	2	7	1	7	6	7	7	5	7	6	2	4	5	3	6	2	6	5	5	5	3	5	3	3	5	5	3
373	21	34.72	O1	No	No	3	71	3	5	1	1	1	3.25	5.28571	3	5	3	5	3	3	3	5	3	6	2	3	5	5	4	5	5	5	3	2	6	2	6	2	6	1	1	5	3	5	3	1	1	2	6
374	42	34.72	O1	No	No	3	58	4	4.5	4	4	6	5.5	4.85714	4	4	4	7	1	4	7	5	3	7	1	4	4	7	5	4	7	4	4	4	4	4	7	1	7	4	4	4	4	4	4	4	4	4	4
375	25	34.81	O1	No	No	5	53	3	6	2	1	4.5	3.5	4	5	3	3	7	1	3	7	5	3	7	1	4	7	7	7	5	7	7	1	7	2	6	7	1	6	2	3	7	1	5	3	2	1	2	6
376	59	35.08	O2	Yes	No	6	58	4	3.5	2.875	1.5	5	5.875	2.42857	6	2	4	7	1	4	7	6	2	7	1	6	1	7	5	2	7	7	1	2	7	1	7	1	7	4	5	5	3	7	1	1	1	5	3
377	36	35.08	O2	No	Yes	4	51	1	4.5	2	3	1	2.375	3.85714	2	6	1	7	1	1	1	5	3	7	1	1	4	6	7	1	1	7	1	2	6	2	4	4	4	1	1	7	1	4	4	4	2	5	3
378	38	35.11	O2	No	Yes	6	62	1	6.5	1.25	7	4	1.125	1.71429	2	6	1	7	1	1	1	7	1	7	1	1	6	7	7	1	1	5	3	1	5	3	4	4	5	1	2	7	1	2	6	1	1	7	1
379	51	35.16	O2	Yes	Yes	5	62	4	4.5	3.75	4	4	2.5	3.42857	4	4	4	3	5	4	7	4	4	6	2	2	5	6	5	3	1	4	4	6	4	4	5	3	4	4	3	4	4	1	7	4	4	4	4
380	22	35.2	O2	Yes	No	3	63	5	3	2.75	5	3.5	2.75	2.14286	4	4	5	7	1	5	2	5	3	5	3	5	1	6	7	5	1	4	4	4	6	2	6	2	6	3	2	7	1	4	4	3	3	2	6
381	34	35.29	O2	Yes	Yes	5	44	5.5	7	6.25	2.5	7	4.5	5.28571	7	1	5	7	1	6	1	7	1	7	1	7	7	6	7	7	2	6	2	7	3	5	7	1	7	5	7	6	2	6	2	6	7	6	2
382	56	35.36	O2	No	Yes	7	58	7	6.5	5.25	1.5	7	3.875	5.57143	1	7	7	7	1	7	7	6	2	6	2	7	7	7	7	7	7	6	2	2	6	2	5	3	7	5	3	3	5	1	7	6	7	6	2
383	49	35.38	O2	Yes	Yes	3	71	6	6	2.625	2	4.5	4.125	3.42857	5	3	6	6	2	6	6	6	2	6	2	6	6	6	3	6	2	6	2	2	7	1	7	1	6	3	3	6	2	6	2	2	2	5	3
384	36	35.43	O2	Yes	No	6	39	1	5.5	1	4	3	1.75	3.14286	7	1	1	4	4	1	7	4	4	7	1	1	7	2	7	7	4	7	1	4	7	1	7	1	7	1	1	7	1	1	7	1	1	1	7
385	42	35.43	O2	No	No	3	68	7	4.5	6	4	7	4.75	3.28571	7	1	7	7	1	7	7	4	4	7	1	7	5	7	2	3	1	3	5	3	5	3	7	1	6	6	4	5	3	4	4	7	7	5	3
386	45	35.49	O2	No	No	5	33	4	6	1	4	2	3.75	2.14286	5	3	5	7	1	3	7	7	1	7	1	4	5	5	7	7	6	7	1	7	6	2	7	1	7	1	1	7	1	7	1	1	1	4	4
387	37	35.5	O2	Yes	Yes	4	49	5	3	4	1	4	5	4.28571	7	1	5	6	2	5	7	4	4	6	2	5	2	5	6	4	7	5	3	5	6	2	6	2	6	4	4	5	3	3	5	3	5	1	7
388	28	35.56	O2	No	No	3	53	3	7	1.25	4	4	1.625	4.28571	1	7	5	3	5	1	7	7	1	7	1	5	7	2	1	1	1	3	5	2	7	1	7	1	7	2	1	7	1	1	7	1	1	1	7
389	28	35.56	O2	No	No	3	53	3	7	1.25	4	4	1.625	4.28571	1	7	5	3	5	1	7	7	1	7	1	5	7	2	1	1	1	3	5	2	7	1	7	1	7	2	1	7	1	1	7	1	1	1	7
390	24	35.56	O2	Yes	No	3	62	5	3	2.5	5	3.5	2.75	2.14286	4	4	5	7	1	5	2	5	3	5	3	5	1	6	7	5	1	4	4	4	6	2	6	2	6	3	2	7	1	4	4	2	3	2	6
391	34	35.57	O2	Yes	Yes	5	47	6	7	6.25	2.5	7	4.5	5.28571	7	1	6	7	1	6	1	7	1	7	1	7	7	6	7	7	2	6	2	7	3	5	7	1	7	5	7	6	2	7	1	6	7	6	2
392	32	35.63	O2	No	No	6	62	6	6.5	1.75	7	4	3.625	4.85714	7	1	7	7	1	5	7	7	1	7	1	7	6	7	7	4	7	7	1	5	3	5	7	1	6	1	4	7	1	3	5	1	1	1	7
393	50	35.8	O2	Yes	Yes	3	71	6	6	2.625	2	4.5	4.125	3.42857	5	3	6	6	2	6	6	6	2	6	2	6	6	6	4	6	2	5	3	2	7	1	7	1	6	3	3	6	2	6	2	2	2	5	3
394	36	35.86	O2	Yes	No	6	41	1	5.5	1	4.5	3.5	1.75	2.42857	7	1	1	4	4	1	7	4	4	7	1	1	7	2	7	7	4	7	1	4	7	1	7	1	7	1	1	7	1	1	7	1	1	1	7
395	33	35.92	O2	No	No	3	54	1	3	3.75	4	5.5	4	4.85714	7	1	1	7	1	1	7	5	3	4	4	1	1	7	7	1	3	7	1	7	7	1	7	1	7	4	3	7	1	4	4	4	4	1	7
396	37	35.93	O2	Yes	Yes	4	46	5	3	3.75	1	4	4.875	4.28571	7	1	5	7	1	5	7	4	4	7	1	5	2	6	5	4	6	6	2	5	6	2	6	2	6	4	4	5	3	3	5	3	4	4	4
397	45	35.94	O2	No	No	5	23	4	6	1	4	1	3.625	2	5	3	5	7	1	3	7	7	1	7	1	4	5	7	7	7	7	7	1	7	7	1	7	1	7	1	1	7	1	7	1	1	1	4	4
398	39	35.99	O2	No	Yes	3	29	5	7	2	7	4	6.5	3.42857	6	2	6	7	1	4	7	7	1	7	1	6	7	6	7	3	7	7	1	7	7	1	7	1	7	2	2	7	1	7	1	2	2	3	5
399	42	36	O2	No	No	7	59	1	6	1	1	4	3.25	2.71429	7	1	1	7	1	1	7	5	3	7	1	1	7	7	7	7	7	1	7	7	7	1	1	7	7	1	1	7	1	1	7	1	1	1	7
400	48	36	O2	No	Yes	3	63	3	4	4	4	4	2.25	3.57143	3	5	3	3	5	3	1	4	4	3	5	3	4	5	4	4	3	3	5	4	7	1	7	1	6	4	4	5	3	4	4	4	4	4	4
401	49	36	O2	No	No	5	60	5	7	5.75	1	7	6.375	3.28571	6	2	5	7	1	5	6	7	1	7	1	5	7	7	7	4	7	3	5	7	7	1	7	1	7	6	6	7	1	7	1	6	5	7	1
402	50	36	O2	Yes	Yes	5	50	7	7	4.25	4	7	7	4.85714	7	1	7	7	1	7	7	7	1	7	1	7	7	7	4	7	7	7	1	5	2	6	7	1	7	4	4	7	1	6	2	5	4	6	2
403	51	36	O2	Yes	Yes	5	48	7	7	4.25	4	7	7	4.85714	7	1	7	7	1	7	7	7	1	7	1	7	7	7	4	7	7	7	1	5	2	6	7	1	7	4	4	7	1	6	2	5	4	6	2
404	35	36.06	O2	No	No	5	31	3.5	4	2.625	4	3	3.625	3.71429	4	4	3	5	3	4	6	5	3	6	2	3	3	5	5	4	3	4	4	4	6	2	5	3	6	3	2	6	2	3	5	3	2	3	5
405	51	36.17	O2	No	Yes	4	72	4.5	5.5	3.875	4.5	7	5.5	4.42857	2	6	6	7	1	3	6	7	1	7	1	6	4	7	7	4	7	4	4	7	2	6	6	2	5	4	3	6	2	3	5	4	4	4	4
406	39	36.29	O2	No	No	5	36	1	7	3.5	1	1	4.375	2.42857	1	7	1	6	2	1	5	7	1	7	1	6	7	6	1	1	4	5	3	2	6	2	6	2	6	1	3	7	1	3	5	3	7	1	7
407	25	36.73	O2	No	No	5	60	1	2.5	3.125	4	1	2.875	4	2	6	1	4	4	1	1	1	7	4	4	1	4	6	7	1	1	4	4	4	7	1	7	1	7	2	4	7	1	7	1	3	3	2	6
408	39	36.73	O2	No	Yes	4	58	3.5	4.5	3.25	4	7	5.75	3.57143	6	2	5	7	1	2	6	2	6	7	1	5	7	7	6	3	1	4	4	4	4	4	3	5	4	2	3	7	1	6	2	4	4	6	2
409	42	36.93	O2	No	No	4	58	6	6.5	3.75	5	4.5	4.25	3.42857	5	3	6	6	2	6	5	7	1	6	2	6	6	7	5	5	7	6	2	3	6	2	4	4	5	4	3	5	3	5	3	4	4	4	4
410	65	36.98	O2	Yes	No	5	58	7	1	1	7	7	5.5	1.85714	7	1	7	7	1	7	7	1	7	7	1	7	1	7	1	7	1	7	1	7	7	1	7	1	7	1	1	7	1	7	1	1	1	1	7
411	56	36.99	O2	No	No	5	57	6	7	4.5	7	6.5	6.625	5	7	1	7	7	1	5	7	7	1	7	1	6	7	7	2	5	6	4	4	7	6	2	6	2	7	3	5	7	1	6	2	5	5	4	4
412	31	37.18	O2	No	Yes	2	72	4	4	3.5	5	5	5.25	3.71429	4	4	4	7	1	4	7	1	7	7	1	6	7	7	7	5	6	3	5	7	1	7	3	5	4	2	4	3	5	3	5	4	4	4	4
413	46	37.28	O2	Yes	No	4	60	3.5	6.5	1.75	4	3.5	3.375	1.42857	4	4	3	6	2	4	6	6	2	6	2	3	7	5	5	3	7	3	5	4	7	1	7	1	2	2	2	6	2	6	2	1	2	5	3
414	61	37.32	O2	No	No	3	68	6	7	3.625	5	3.5	5	4.42857	6	2	6	7	1	6	6	7	1	7	1	6	7	7	5	3	3	6	2	4	6	2	4	4	3	4	4	7	1	5	3	2	4	4	4
415	62	37.46	O2	Yes	No	5	58	7	1	1	7	7	5.5	1.85714	7	1	7	7	1	7	7	1	7	7	1	7	1	7	1	7	1	7	1	7	7	1	7	1	7	1	1	7	1	7	1	1	1	1	7
416	70	37.46	O2	No	Yes	4	63	7	5.5	4.25	7	6	3.875	1	7	1	7	7	1	7	7	7	1	7	1	7	4	7	7	1	1	4	4	4	7	1	7	1	5	4	5	7	1	7	1	4	4	4	4
417	32	37.5	O2	No	No	4	49	2.5	4.5	2.75	4	5.5	2.5	3.14286	1	7	3	6	2	2	5	4	4	6	2	4	5	7	5	3	3	7	1	3	7	1	7	1	5	3	3	7	1	3	5	4	1	1	7
418	38	37.55	O2	No	No	2	61	7	7	2.25	6	5.5	5.25	4.71429	7	1	7	7	1	7	7	7	1	7	1	7	7	7	2	6	5	7	1	5	7	1	7	1	7	2	2	7	1	3	5	3	2	5	3
419	47	37.72	O2	Yes	No	4	57	3.5	6.5	1.75	4	3.5	3.375	1.42857	4	4	3	6	2	4	6	6	2	6	2	3	7	5	5	3	7	3	5	4	7	1	7	1	2	2	2	6	2	6	2	1	2	1	7
420	55	37.74	O2	Yes	Yes	4	52	5.5	6	1	7	6	4.125	4.85714	6	2	7	6	2	4	6	6	2	7	1	3	6	7	7	4	7	7	1	6	7	1	7	1	5	1	1	7	1	4	4	1	1	7	1
421	27	37.98	O2	No	No	2	45	4.5	2	2.625	6	2	4.875	2.42857	5	3	5	7	1	4	2	2	6	7	1	4	2	7	6	6	6	6	2	5	7	1	6	2	5	3	2	5	3	4	4	3	2	3	5
422	35	38.09	O2	No	No	3	63	2.5	7	1	1	5	1.125	5.71429	4	4	2	7	1	3	7	7	1	5	3	4	7	7	1	1	1	4	4	7	6	2	1	7	5	1	1	7	1	1	7	1	1	1	7
423	56	38.1	O2	No	Yes	3	48	5.5	6	4.75	5.5	7	3.875	2.14286	2	6	6	7	1	5	7	5	3	7	1	5	7	7	7	3	6	7	1	7	7	1	7	1	7	4	5	7	1	4	4	6	4	3	5
424	41	38.22	O2	No	Yes	2	78	7	7	5.375	7	7	4.5	4.42857	6	2	7	7	1	7	7	7	1	7	1	7	7	7	5	7	4	4	4	7	1	7	6	2	7	7	4	3	5	6	2	5	5	1	7
425	30	38.28	O2	No	Yes	2	62	4	7	4.75	4.5	2.5	4.75	4.42857	5	3	3	5	3	5	2	7	1	7	1	4	7	1	3	6	4	1	7	7	1	7	1	7	1	5	2	3	5	3	5	5	7	7	1
426	55	38.57	O2	Yes	Yes	4	56	5	6.5	1	7	6	4.125	4.71429	6	2	6	7	1	4	7	6	2	7	1	3	7	7	7	4	7	7	1	7	7	1	7	1	7	1	1	7	1	4	4	1	1	7	1
427	60	38.62	O2	No	Yes	3	65	7	7	4	4	2	5.375	5.14286	1	7	7	7	1	7	7	7	1	7	1	7	7	7	7	7	6	4	4	3	6	2	5	3	5	4	4	7	1	4	4	4	4	3	5
428	55	38.67	O2	No	Yes	4	74	7	7	3	7	7	5	2.85714	7	1	7	7	1	7	7	7	1	7	1	7	7	7	7	7	7	1	7	7	7	1	7	1	7	1	3	7	1	4	4	7	1	1	7
429	50	38.86	O2	No	Yes	2	70	7	7	5.25	3	6.5	3.875	3.28571	7	1	7	7	1	7	7	7	1	7	1	7	7	7	5	4	7	3	5	7	6	2	7	1	6	5	4	7	1	3	5	6	6	7	1
430	36	38.87	O2	Yes	Yes	5	65	2.5	6.5	2.5	7	2	3.625	3.71429	7	1	4	7	1	1	4	7	1	7	1	6	6	7	2	1	6	4	4	6	7	1	7	1	7	1	4	6	2	3	5	3	2	1	7
431	55	38.93	O2	Yes	Yes	4	59	5	6.5	1.375	7	6	4.375	4.71429	6	2	6	7	1	4	7	6	2	7	1	3	7	7	7	4	6	6	2	7	7	1	1	7	6	2	1	7	1	4	4	1	1	7	1
432	23	38.97	O2	No	No	2	60	3	6	3.75	4	5.5	4.875	3.71429	7	1	4	6	2	2	7	7	1	7	1	5	5	6	6	5	5	6	2	4	7	1	7	1	4	4	5	7	1	6	2	3	3	3	5
433	29	38.97	O2	No	No	5	37	5	2.5	4.5	4	5.5	3.375	4.14286	3	5	5	7	1	5	4	1	7	6	2	1	4	7	6	7	7	7	1	7	1	7	7	1	7	5	4	7	1	3	5	4	5	3	5
434	43	39.04	O2	No	No	3	62	7	6.5	2.75	1.5	7	4.75	3.42857	2	6	7	7	1	7	7	6	2	6	2	6	7	7	3	2	3	5	3	6	5	3	3	5	4	2	3	5	3	4	4	3	3	1	7
435	70	39.06	O2	Yes	No	5	68	6.5	5	5.5	7	7	3.875	4.28571	1	7	6	1	7	7	7	5	3	5	3	7	5	7	7	7	7	2	6	7	2	6	1	7	7	5	4	4	4	3	5	7	6	3	5
436	25	39.16	O2	No	No	1	62	3.5	5	1.125	7	1.5	2.375	4.28571	5	3	4	7	1	3	7	7	1	7	1	3	3	6	7	5	2	5	3	4	7	1	4	4	4	1	1	6	2	1	7	1	1	1	7
437	50	39.18	O2	No	Yes	3	76	5	5.5	2.75	1	6	5.125	4	7	1	5	7	1	5	7	5	3	7	1	5	6	7	5	3	2	7	1	3	6	2	6	2	5	4	2	7	1	6	2	2	3	3	5
438	40	39.21	O2	Yes	No	3	63	5	5	1.25	4	3.5	4.25	3.57143	5	3	5	5	3	5	7	4	4	7	1	5	6	5	6	5	6	3	5	2	3	5	4	4	4	1	2	4	4	3	5	1	1	1	7
439	54	39.26	O2	Yes	No	3	68	5.5	6.5	3	1	4.5	4.375	3.85714	4	4	5	6	2	6	5	7	1	7	1	4	6	5	2	4	4	4	4	3	2	6	4	4	3	3	3	4	4	3	5	3	3	5	3
440	54	39.35	O2	Yes	Yes	4	60	7	6.5	4	5.5	7	5.125	4.57143	4	4	7	7	1	7	7	6	2	7	1	2	7	7	1	7	2	4	4	6	4	4	3	5	7	4	4	3	5	2	6	4	4	1	7
441	55	39.41	O2	Yes	Yes	4	53	5	6.5	1	7	6.5	4.25	4.71429	6	2	6	7	1	4	7	6	2	7	1	3	7	7	7	4	1	1	7	7	7	1	6	2	7	1	1	7	1	4	4	1	1	7	1
442	30	39.44	O2	Yes	No	3	53	3.5	2.5	3.75	4	2	5.5	3.57143	6	2	4	6	2	3	6	3	5	7	1	4	2	6	5	4	7	7	1	4	5	3	6	2	5	3	4	6	2	5	3	4	4	4	4
443	43	39.45	O2	No	No	5	66	5	6.5	3.5	2.5	7	5.75	2.71429	6	2	5	7	1	5	7	6	2	7	1	5	7	7	5	3	7	3	5	5	7	1	6	2	3	4	2	6	2	3	5	4	4	4	4
444	36	39.63	O2	No	No	5	69	6.5	7	5.25	1	1	3.875	2.57143	7	1	7	7	1	6	7	7	1	1	7	7	7	7	5	5	5	6	2	6	1	7	5	3	1	5	5	6	2	5	3	6	5	5	3
445	61	39.74	O2	Yes	Yes	4	56	7	7	1	4	1.5	4.625	4.85714	7	1	7	7	1	7	7	7	1	7	1	7	7	7	2	5	5	7	1	7	7	1	6	2	3	1	1	5	3	3	5	1	1	4	4
446	25	39.79	O2	No	No	3	62	6.5	4	3.5	5	4	4.5	2.71429	7	1	7	7	1	6	7	4	4	7	1	3	4	6	1	7	4	7	1	5	6	2	4	4	6	4	5	4	4	4	4	4	1	4	4
447	55	39.84	O2	No	Yes	6	64	3	3.5	1	1	1	4.625	1.42857	3	5	3	1	7	3	7	6	2	5	3	3	1	2	1	2	7	3	5	1	7	1	4	4	1	1	1	7	1	4	4	1	1	1	7
448	36	39.89	O2	Yes	Yes	1	56	2	4.5	2.125	1	5.5	3.25	4.57143	1	7	1	7	1	3	1	4	4	7	1	4	5	5	7	1	3	7	1	1	4	4	7	1	5	1	3	1	7	4	4	2	2	1	7
449	43	39.92	O2	No	No	4	72	5.5	3.5	1.75	7	7	5	3	5	3	6	6	2	5	7	6	2	6	2	7	1	7	3	3	4	6	2	2	4	4	2	6	5	2	2	6	2	4	4	1	2	1	7
450	47	39.92	O2	Yes	Yes	3	56	6	7	3	6	2	3.875	3.57143	3	5	5	7	1	7	4	7	1	7	1	6	7	5	5	7	4	4	4	4	6	2	5	3	5	3	1	3	5	4	4	5	3	1	7
451	45	40.09	O3	No	No	3	67	6.5	6.5	5	1	5	5.875	3.57143	7	1	7	7	1	6	7	7	1	7	1	7	6	7	1	1	1	6	2	1	6	2	3	5	5	5	6	2	6	3	5	4	5	3	5
452	20	40.26	O3	No	No	3	65	7	4	3.25	5	4	4.25	3	7	1	7	7	1	7	7	4	4	7	1	4	4	6	1	7	4	7	1	4	7	1	4	4	7	4	4	4	4	4	4	4	1	1	7
453	47	40.26	O3	Yes	No	3	61	6	7	2	4	3.5	3.75	3.42857	4	4	6	5	3	6	6	7	1	5	3	6	7	4	2	4	6	2	6	1	3	5	6	2	4	2	2	4	4	2	6	2	2	6	2
454	36	40.4	O3	Yes	Yes	6	45	7	7	6.25	4	5.5	4	2.71429	7	1	7	7	1	7	7	7	1	7	1	7	7	7	4	5	7	4	4	4	3	5	7	1	4	7	4	3	5	7	1	7	7	4	4
455	59	40.52	O3	No	Yes	3	61	6.5	7	5.5	1	3.5	6	2.57143	7	1	6	7	1	7	7	7	1	7	1	7	7	7	3	5	1	3	5	6	7	1	7	1	6	5	7	6	2	6	2	5	5	7	1
456	49	40.75	O3	No	No	4	36	4	4.5	2	2	1	5	4.28571	5	3	4	5	3	4	7	5	3	6	2	4	4	4	7	7	3	5	3	3	7	1	7	1	5	2	2	5	3	6	2	3	1	1	7
457	55	40.77	O3	No	Yes	3	69	4.5	7	1.875	7	7	4.75	2.57143	3	5	6	7	1	3	7	7	1	7	1	7	7	7	7	7	7	7	1	7	6	2	5	3	7	1	3	7	1	3	5	1	2	1	7
458	62	41.02	O3	No	Yes	5	20	5	3.5	1	4	7	5.625	3.57143	4	4	5	7	1	5	7	4	4	7	1	4	3	7	4	1	6	3	5	4	7	1	7	1	7	1	1	7	1	3	5	1	1	7	1
459	71	41.1	O3	Yes	No	6	57	7	2.5	4.75	4	5	6.375	3.71429	7	1	7	7	1	7	7	1	7	7	1	7	4	7	5	4	7	4	4	4	7	1	7	1	6	5	4	7	1	5	3	5	5	3	5
460	72	41.1	O3	Yes	No	6	51	7	5.5	4	5	5.5	6.25	3.28571	7	1	7	7	1	7	7	7	1	7	1	7	4	7	7	4	7	4	4	5	3	5	4	4	4	4	4	5	3	3	5	4	4	4	4
461	22	41.26	O3	No	Yes	3	73	4.5	5.5	1.25	6	3	3.375	3.71429	6	2	4	7	1	5	5	5	3	7	1	5	6	7	5	5	1	6	2	6	3	5	4	4	5	2	1	6	2	3	5	1	1	2	6
462	43	41.29	O3	No	No	4	61	4.5	5.5	2	6.5	7	5	2.71429	7	1	3	7	1	6	6	6	2	7	1	3	5	7	3	2	2	6	2	5	7	1	7	1	6	2	3	7	1	7	1	1	2	1	7
463	34	41.52	O3	No	No	2	51	7	7	7	7	7	5.5	5.57143	7	1	7	2	6	7	7	7	1	1	7	7	7	7	5	7	6	3	5	6	6	2	7	1	7	7	7	2	6	4	4	7	7	1	7
464	36	41.52	O3	No	No	5	50	4	6	2.5	4	2	4.75	2.71429	5	3	5	7	1	3	6	6	2	4	4	7	6	7	7	3	7	7	1	4	7	1	6	2	7	3	2	7	1	5	3	3	2	5	3
465	37	41.52	O3	Yes	Yes	5	43	6	6.5	2.75	5.5	5.5	4.375	4.57143	2	6	7	7	1	5	7	6	2	6	2	6	7	7	7	5	7	3	5	5	3	5	5	3	7	3	3	5	3	3	5	2	3	4	4
466	42	41.52	O3	No	No	4	61	5	4	3.375	4	1.5	4.75	3.57143	6	2	5	6	2	5	6	4	4	7	1	4	4	7	3	6	6	4	4	6	4	4	5	3	5	4	2	3	5	4	4	3	4	3	5
467	51	41.53	O3	No	Yes	5	60	7	5.5	3.5	5.5	7	5.375	3.14286	1	7	7	7	1	7	7	7	1	7	1	7	4	7	7	3	7	5	3	7	7	1	7	1	7	2	4	7	1	3	5	4	4	4	4
468	51	41.62	O3	No	Yes	5	57	6	4.5	6.625	1.5	5.5	5.375	3.85714	6	2	5	6	2	7	7	6	2	6	2	5	3	7	7	5	7	5	3	7	6	2	5	3	7	7	7	5	3	6	2	5	7	6	2
469	38	41.66	O3	Yes	Yes	6	53	4.5	7	5	4	5.5	4.5	3.85714	3	5	5	7	1	4	5	7	1	7	1	6	7	7	6	7	4	6	2	6	4	4	6	2	6	4	4	6	2	4	4	5	7	6	2
470	45	41.91	O3	No	No	7	56	6	2	3.75	5.5	6.5	3.375	5.71429	3	5	7	3	5	5	6	1	7	6	2	3	3	7	4	7	7	7	1	7	5	3	3	5	3	3	5	3	5	2	6	4	3	1	7
471	46	42.06	O3	No	Yes	5	22	5.5	7	4	1	4	6.125	3.14286	7	1	6	7	1	5	7	7	1	7	1	7	7	7	7	7	7	7	1	7	7	1	7	1	7	4	4	7	1	4	4	4	4	4	4
472	26	42.15	O3	Yes	No	7	54	7	2.5	6.125	7	7	3.125	6.28571	1	7	7	2	6	7	6	1	7	2	6	7	4	7	7	6	3	4	4	7	2	6	1	7	7	7	6	3	5	2	6	5	6	1	7
473	29	42.15	O3	No	No	6	60	3.5	5.5	3	6	7	4.75	3.85714	5	3	3	5	3	4	7	5	3	7	1	5	6	6	6	5	6	3	5	6	5	3	5	3	5	4	3	5	3	4	4	3	2	4	4
474	36	42.32	O3	No	No	1	67	5.5	6.5	3.125	4	6.5	3.625	3.85714	6	2	6	7	1	5	7	6	2	7	1	4	7	6	7	6	6	3	5	4	5	3	1	7	4	3	2	4	4	1	7	3	4	4	4
475	47	42.52	O3	Yes	Yes	3	62	3	5.5	3.75	4	5.5	2.375	2.57143	3	5	3	6	2	3	7	6	2	6	2	4	5	6	6	5	1	3	5	5	6	2	6	2	5	3	4	6	2	5	3	4	4	4	4
476	55	42.61	O3	No	Yes	3	59	4	7	3	6	2.5	6	3.85714	6	2	4	6	2	4	5	7	1	7	1	5	7	6	2	6	5	5	3	6	5	3	6	2	3	3	3	6	2	3	5	3	3	5	3
477	42	42.67	O3	No	Yes	4	61	5.5	6.5	3.75	6	5.5	3.5	3.28571	3	5	6	6	2	5	7	6	2	6	2	6	7	5	6	3	5	2	6	5	3	5	2	6	5	4	3	6	2	4	4	4	4	3	5
478	47	42.72	O3	No	No	5	60	2	4	4	1	3.5	3.875	2.85714	6	2	2	2	6	2	6	4	4	4	4	2	4	5	5	1	2	4	4	4	6	2	4	4	5	4	4	6	2	4	4	4	4	4	4
479	51	42.75	O3	No	Yes	5	60	7	7	6	2	7	4.625	4.28571	1	7	7	7	1	7	7	7	1	7	1	7	7	7	4	2	3	3	5	5	7	1	7	1	6	6	7	7	1	5	3	5	6	6	2
480	39	42.76	O3	No	No	6	31	5	5	3.875	1	1	3	2.57143	3	5	5	2	6	5	3	5	3	2	6	3	5	5	7	3	4	6	2	5	7	1	3	5	5	3	5	5	3	3	5	2	5	3	5
481	51	42.97	O3	No	No	2	78	7	6.5	4.375	7	7	3.875	4.71429	6	2	7	6	2	7	2	6	2	6	2	7	7	7	2	7	3	1	7	7	6	2	6	2	7	2	7	1	7	1	7	5	3	1	7
482	49	43.21	O3	No	No	6	68	7	7	7	4	7	4.75	3	7	1	7	7	1	7	7	7	1	7	1	7	7	7	5	7	5	5	3	7	3	5	7	1	6	7	7	7	1	7	1	7	7	7	1
483	38	43.34	O3	No	No	5	63	6	7	4	7	7	4.5	3.42857	6	2	7	7	1	5	6	7	1	7	1	5	7	6	4	3	1	5	3	7	3	5	4	4	6	5	3	3	5	4	4	5	3	3	5
484	47	43.44	O3	No	No	6	59	4.5	5	4	4	4	6.25	4.85714	5	3	5	7	1	4	7	4	4	7	1	6	6	7	7	4	3	6	2	6	7	1	4	4	6	4	4	7	1	6	2	4	4	4	4
485	44	43.51	O3	No	No	3	46	2.5	3.5	3.25	1	3.5	3.25	3.71429	5	3	3	7	1	2	7	4	4	4	4	2	3	7	7	4	4	7	1	4	7	1	7	1	6	2	3	7	1	6	2	5	3	4	4
486	47	43.51	O3	No	Yes	1	77	7	5.5	1	4	7	4.375	3.57143	7	1	7	7	1	7	4	7	1	7	1	7	4	7	7	7	7	7	1	7	7	1	7	1	4	1	1	7	1	7	1	1	1	4	4
487	27	43.58	O3	No	No	5	71	5.5	6.5	7	7	7	2.25	2.57143	6	2	6	7	1	5	7	6	2	7	1	6	7	6	1	1	1	4	4	6	7	1	7	1	6	7	7	7	1	4	4	7	7	2	6
488	63	43.75	O3	No	Yes	4	34	7	7	1	7	7	4.75	4	7	1	7	7	1	7	7	7	1	7	1	7	7	7	7	7	7	7	1	7	7	1	7	1	7	1	1	7	1	7	1	1	1	7	1
489	42	43.82	O3	No	No	5	63	4.5	5.5	4	2	6	5.375	4	5	3	5	7	1	4	6	5	3	7	1	6	6	6	4	2	2	4	4	4	4	4	5	3	4	4	4	4	4	5	3	4	4	4	4
490	35	44.08	O3	No	Yes	5	30	4	5.5	3.5	4	5.5	4.625	2.71429	4	4	4	7	1	4	7	5	3	7	1	5	6	7	5	5	5	6	2	5	7	1	7	1	7	5	1	7	1	5	3	2	6	6	2
491	44	44.26	O3	Yes	No	4	49	5.5	7	4.25	6	7	4.75	3.57143	6	2	5	7	1	6	7	7	1	7	1	6	7	7	6	6	5	6	2	5	5	3	6	2	6	4	5	7	1	6	2	4	4	4	4
492	45	44.29	O3	No	Yes	4	56	6.5	7	4.75	4	6	5	3.42857	7	1	7	7	1	6	7	7	1	7	1	7	7	7	6	6	5	5	3	7	7	1	7	1	7	5	5	7	1	3	5	5	4	3	5
493	44	44.47	O3	No	No	1	71	4.5	7	1.25	1	7	1.75	2.71429	6	2	4	7	1	5	7	7	1	7	1	6	7	7	7	6	1	7	1	7	7	1	4	4	4	1	2	7	1	1	7	1	1	1	7
494	38	44.62	O3	No	Yes	2	44	7	6	2.25	3	7	5.25	4.85714	7	1	7	7	1	7	6	7	1	7	1	7	5	7	1	7	4	7	1	6	3	5	7	1	7	3	2	7	1	1	7	3	1	4	4
495	36	44.63	O3	Yes	No	6	41	4	6.5	1.75	1.5	1	6.5	1.57143	4	4	4	7	1	4	7	7	1	7	1	5	6	7	2	1	5	7	1	3	6	2	7	1	5	1	2	7	1	6	2	2	2	4	4
496	41	44.63	O3	No	Yes	5	20	7	6	3.25	4	4	6.125	3.57143	7	1	7	7	1	7	7	7	1	7	1	7	5	7	5	5	6	7	1	4	5	3	3	5	6	4	3	2	6	4	4	3	3	3	5
497	54	44.7	O3	Yes	Yes	4	53	7	5.5	6	6.5	7	6.25	5	7	1	7	7	1	7	7	7	1	7	1	7	4	7	7	7	7	6	2	7	5	3	7	1	7	4	6	7	1	7	1	7	7	4	4
498	42	44.98	O3	Yes	No	3	70	1	7	3	7	7	3.5	2.28571	7	1	1	7	1	1	7	7	1	7	1	7	7	7	5	1	7	1	7	1	2	6	3	5	5	1	1	3	5	3	5	5	5	1	7
499	30	45	O3	No	No	6	63	6	6	3.375	1	7	4.625	2.28571	5	3	7	7	1	5	7	7	1	7	1	7	5	6	5	3	4	7	1	3	6	2	7	1	3	4	1	7	1	6	2	4	4	3	5
500	23	45.03	O3	No	No	1	47	7	7	7	1	4	4.75	2.57143	7	1	7	7	1	7	7	7	1	7	1	7	7	7	7	7	4	7	1	7	7	1	7	1	7	7	7	7	1	7	1	7	7	7	1
501	39	45.73	O3	Yes	Yes	2	60	6	4	2.375	1	5.5	4.75	2.57143	7	1	7	6	2	5	7	1	7	7	1	7	7	7	1	1	1	4	4	4	7	1	5	3	5	4	2	7	1	4	4	1	2	6	2
502	25	45.83	O3	No	No	4	54	5.5	2	4	7	4.5	4.125	4.28571	3	5	5	7	1	6	7	2	6	6	2	5	2	7	1	7	7	6	2	6	6	2	6	2	6	4	4	5	3	3	5	4	4	2	6
503	44	46.61	O3	No	Yes	4	61	6	7	4.75	7	4.5	2.375	3.28571	7	1	5	7	1	7	7	7	1	7	1	5	7	7	4	3	1	3	5	3	6	2	6	2	6	5	4	3	5	3	5	5	5	5	3
504	49	46.75	O3	No	Yes	5	58	5	6.5	2.75	7	6	5.75	4.42857	2	6	5	7	1	5	7	7	1	7	1	5	6	7	6	1	6	5	3	6	7	1	7	1	6	4	1	7	1	4	4	2	4	4	4
505	34	47.26	O3	No	No	1	79	7	7	5.75	7	7	3.875	4.42857	7	1	7	7	1	7	7	7	1	7	1	7	7	7	7	7	7	7	1	7	4	4	1	7	7	7	4	7	1	3	5	6	6	7	1
506	30	48.42	O3	No	No	4	64	7	7	7	5	7	5.875	1.85714	7	1	7	7	1	7	7	7	1	7	1	7	7	7	4	4	3	7	1	7	7	1	6	2	7	7	7	7	1	7	1	7	7	7	1
507	42	48.49	O3	No	Yes	5	66	5.5	7	3.25	4	5.5	4	5.28571	5	3	6	7	1	5	6	7	1	7	1	5	7	7	7	3	7	7	1	7	4	4	4	4	7	1	4	1	7	4	4	4	4	4	4
508	35	48.67	O3	Yes	No	5	61	5	6	1.5	7	4	6.5	4	5	3	5	7	1	5	7	7	1	7	1	5	5	7	7	6	7	7	1	7	6	2	7	1	6	2	2	7	1	6	2	1	1	1	7
509	30	50.17	O3	Yes	Yes	5	45	4.5	7	3.125	1	4	2.25	6.28571	1	7	5	7	1	4	2	7	1	3	5	6	7	7	6	6	1	6	2	7	6	2	6	2	7	3	2	1	7	1	7	5	2	1	7
510	49	51.37	O3	No	Yes	4	68	6.5	7	3.125	1.5	5	6.25	3.85714	6	2	7	7	1	6	7	7	1	7	1	7	7	7	7	7	7	5	3	7	6	2	6	2	6	4	3	7	1	5	3	1	4	3	5
511	50	51.42	O3	No	Yes	3	64	7	7	6.75	4	6	4.5	3.14286	7	1	7	7	1	7	4	7	1	7	1	7	7	7	7	5	1	6	2	7	7	1	7	1	7	7	6	7	1	4	4	7	7	7	1
512	31	52.05	O3	No	No	3	55	1	5.5	2.5	7	7	3.25	4.42857	1	7	1	7	1	1	7	6	2	3	5	4	5	7	7	6	7	7	1	6	4	4	6	2	7	4	1	7	1	1	7	1	4	4	4
513	31	52.88	O3	No	Yes	2	56	5.5	6	4	5.5	4.5	3.25	4	7	1	5	7	1	6	4	7	1	7	1	6	5	7	6	6	3	4	4	2	7	1	7	1	7	3	5	6	2	5	3	4	4	5	3
514	35	53.26	O3	No	Yes	3	54	1	7	1	1	4	4	3.57143	1	7	1	7	1	1	7	7	1	4	4	4	7	7	7	1	7	4	4	7	7	1	7	1	4	1	1	7	1	7	1	1	1	1	7
515	56	53.35	O3	Yes	Yes	1	56	2.5	6.5	6.75	3	4.5	5.25	3.85714	7	1	4	7	1	1	7	7	1	7	1	1	6	7	7	7	5	6	2	7	7	1	7	1	7	6	7	7	1	1	7	7	7	7	1
516	35	53.41	O3	No	No	3	56	6	7	6	7	7	6.25	4.42857	7	1	5	7	1	7	7	7	1	7	1	4	7	7	5	7	5	7	1	6	7	1	7	1	7	5	6	7	1	6	2	7	6	2	6
517	28	53.91	O3	No	No	4	48	2.5	1	1	7	6.5	2.375	3.71429	1	7	2	7	1	3	1	1	7	6	2	2	1	6	6	2	1	4	4	6	7	1	5	3	7	1	1	7	1	4	4	1	1	2	6
518	68	54.08	O3	Yes	Yes	1	65	4.5	7	3.5	6	3.5	3.75	3.71429	4	4	5	7	1	4	7	7	1	7	1	6	7	7	6	5	2	5	3	6	3	5	5	3	4	4	4	7	1	5	3	2	4	4	4
519	48	54.08	O3	No	Yes	4	62	7	7	3.875	4	4.5	5.875	5	6	2	7	7	1	7	7	7	1	7	1	7	7	7	7	4	7	1	7	7	2	6	5	3	7	4	5	4	4	5	3	3	3	5	3
520	41	54.82	O3	No	Yes	4	59	5.5	7	6.25	7	7	5.75	4.28571	7	1	7	7	1	4	7	7	1	7	1	4	7	7	4	5	6	7	1	6	1	7	2	6	6	7	5	7	1	7	1	6	7	7	1
521	60	54.82	O3	Yes	No	6	30	3	7	7	7	7	4.75	3	5	3	3	1	7	3	7	7	1	1	7	3	7	7	1	7	3	7	1	7	7	1	7	1	7	7	7	7	1	1	7	7	7	7	1
522	42	56.46	O3	No	No	1	64	3	7	3.25	4	4	3.125	3.57143	6	2	5	7	1	1	7	7	1	7	1	6	7	7	1	4	3	3	5	5	3	5	6	2	2	4	1	7	1	4	4	4	4	4	4
523	39	56.93	O3	Yes	No	4	59	4	7	3.5	4	6	2.375	4	5	3	4	7	1	4	7	7	1	7	1	4	7	7	3	4	2	3	5	2	3	5	3	5	4	4	2	4	4	4	4	4	4	4	4
524	42	57.02	O3	No	Yes	5	50	7	6	2.5	2.5	4	5.5	2.28571	7	1	7	7	1	7	6	6	2	7	1	7	6	7	5	2	2	5	3	2	7	1	7	1	4	4	3	7	1	3	5	2	1	4	4
525	45	58.78	O3	No	Yes	3	43	4	6	4	4	7	4.25	3.57143	5	3	4	6	2	4	7	6	2	6	2	4	6	7	5	2	4	6	2	5	6	2	6	2	6	4	4	6	2	5	3	4	4	4	4
526	40	61.73	O3	Yes	Yes	6	58	1	1.5	2.375	1	2	4.125	2.28571	1	7	1	5	3	1	5	1	7	3	5	1	2	4	4	2	3	4	4	1	5	3	4	4	3	2	2	5	3	5	3	2	3	6	2
527	53	63.98	O3	Yes	Yes	5	53	6.5	7	2	4	7	6.25	3.42857	7	1	7	7	1	6	7	7	1	7	1	7	7	7	7	7	7	6	2	7	7	1	7	1	7	3	3	7	1	5	3	1	1	1	7
528	41	64.08	O3	No	Yes	1	80	7	7	1.875	4	6.5	3.625	1.57143	7	1	7	7	1	7	7	7	1	7	1	7	7	7	1	1	7	7	1	7	7	1	4	4	4	1	1	6	2	7	1	1	4	4	4
529	19	64.32	O3	No	No	4	51	1	1	1.5	3	4.5	2.75	3.42857	1	7	1	4	4	1	4	1	7	6	2	1	1	5	4	7	3	5	3	4	6	2	6	2	4	1	1	5	3	3	5	3	1	1	7
530	43	68.21	O3	No	Yes	3	70	7	7	4.5	5	6.5	5.625	4.14286	7	1	7	7	1	7	7	7	1	7	1	7	7	7	4	5	7	5	3	2	5	3	6	2	6	5	5	5	3	6	2	4	4	4	4
531	56	71.11	O3	No	Yes	2	68	6.5	7	4.75	1	7	4.625	5.85714	6	2	7	7	1	6	7	7	1	7	1	7	7	7	5	7	7	4	4	5	5	3	3	5	6	5	4	6	2	4	4	5	5	3	5
532	55	82.64	O3	No	Yes	3	60	7	7	4.5	7	6.5	5	3.42857	7	1	7	7	1	7	7	7	1	1	7	7	7	7	6	4	1	3	5	6	6	2	5	3	5	5	4	7	1	5	3	5	4	4	4
[truncated: 44 more columns]
